# Supplementary material for: ENTPRISE-X: Predicting disease-associated frameshift and nonsense mutations
Source: PLoS One. 2018 May 3;13(5):e0196849. doi: 10.1371/journal.pone.0196849 (PMC5933770; doi:10.1371/journal.pone.0196849)
Supplement: S1 File — (ZIP) [file pone.0196849.s001.zip]

Archive with 10 entries (9 files):
- data/
- data/FS_1kgen.lst
- data/FS_clinvar.lst
- data/FS_esp.lst
- data/NS_1kgen.lst
- data/NS_clinvar.lst
- data/NS_esp.lst
- data/readme
- data/vest_test_ben.lst
- data/vest_test_path.lst
