# Supplementary material for: ENTPRISE-X: Predicting disease-associated frameshift and nonsense mutations
Source: PLoS One. 2018 May 3;13(5):e0196849. doi: 10.1371/journal.pone.0196849 (PMC5933770; doi:10.1371/journal.pone.0196849)
Supplement: S1 File — (ZIP) [file pone.0196849.s001.zip › data/FS_1kgen.lst]

NP_689699.2 228
NP_001073953.1 739
NP_001073953.1 732
NP_001073953.1 405
NP_001036129.1 791
NP_001096640.1 29
NP_001013653.1 27
NP_001013663.1 307
NP_001013663.1 308
NP_006305.2 289
NP_775628.1 106
NP_001092904.1 16
NP_001181936.1 303
NP_001181936.1 305
NP_073611.1 264
NP_073611.1 343
NP_963840.2 408
NP_689820.2 255
NP_001158307.1 406
NP_001158307.1 601
NP_001012776.1 302
NP_001012776.1 300
NP_001020402.1 578
NP_001010979.1 101
NP_001099139.2 381
NP_005549.2 1
NP_076427.2 23
NP_001364.1 1923
NP_001128327.1 326
NP_001123481.1 838
NP_078860.2 247
NP_000339.2 30
NP_115895.2 694
NP_775816.1 508
NP_001129121.1 101
NP_001002036.3 428
NP_001157787.1 4
NP_001157787.1 1153
NP_002276.2 750
NP_002276.2 749
NP_009013.1 67
NP_009013.1 77
NP_001128570.1 50
NP_001007268.1 653
NP_001073286.1 1076
NP_001180457.1 404
NP_919226.1 696
NP_001074008.1 96
NP_001107604.1 132
NP_957719.1 901
NP_001005209.1 295
NP_477513.2 139
NP_477513.2 278
NP_689827.2 1
NP_689827.2 266
NP_060688.1 5
NP_001095937.1 152
NP_001001891.2 914
NP_001073892.2 437
NP_078789.2 1002
NP_071347.2 42
NP_001135419.1 3
NP_001012524.4 572
NP_000916.2 129
NP_001171070.1 4
NP_060499.3 83
NP_115968.1 14
NP_115968.1 11
NP_001036040.2 298
NP_620386.1 1
NP_065868.1 403
NP_009067.2 232
NP_078886.2 457
NP_001034872.1 57
NP_699184.2 319
NP_852091.1 887
NP_001159777.1 232
NP_787114.2 88
NP_861524.2 837
NP_819056.1 5
NP_660333.2 8
NP_006598.2 185
NP_006578.2 3
NP_660306.1 194
NP_060945.2 3
NP_006230.2 446
NP_001129702.1 156
NP_001158608.1 639
NP_115525.2 86
NP_115525.2 1
NP_660287.1 181
NP_001136024.1 1367
NP_001036008.1 82
NP_001036008.1 81
NP_653245.2 280
NP_001107829.1 2
NP_004159.2 600
NP_115976.2 29
NP_001139206.2 37
NP_115956.3 339
NP_689761.2 29
NP_997200.1 317
NP_036291.2 31
NP_036291.2 3
NP_113685.1 175
NP_113689.1 55
NP_061762.1 532
NP_114475.1 4
NP_054723.1 173
NP_001534.1 174
NP_001122064.1 111
NP_001122064.1 112
NP_001008844.1 1
NP_006868.3 323
NP_001007532.1 237
NP_002116.2 193
NP_002116.2 123
NP_002116.2 29
NP_002116.2 27
NP_002116.2 60
NP_002113.2 81
NP_002113.2 104
NP_002113.2 104
NP_061031.2 636
NP_008989.2 142
NP_001138600.2 700
NP_001138600.2 700
NP_067648.1 117
NP_001127867.1 155
NP_001129396.1 1412
NP_001129396.1 1273
NP_787082.1 147
NP_787082.1 147
NP_055632.2 22
NP_056098.1 479
NP_001170977.1 659
NP_001170977.1 639
NP_001035935.2 98
NP_036362.3 1
NP_061877.1 143
NP_001180236.1 1218
NP_000768.1 336
NP_001177413.1 31
NP_001177344.1 26
NP_076975.2 308
NP_036389.2 188
NP_036389.2 188
NP_001129386.1 314
NP_612443.1 222
NP_775952.4 765
NP_859074.1 265
NP_004458.3 152
NP_056125.3 186
NP_079091.3 38
NP_659399.2 222
NP_659399.2 220
NP_065210.2 15
NP_001075109.1 1243
NP_653252.3 305
NP_620172.2 4
NP_008944.1 3
NP_001135773.1 31
NP_689841.3 169
NP_001165948.1 71
NP_001007564.1 273
NP_660326.2 101
NP_061924.1 158
NP_001013011.2 39
NP_004426.2 2
NP_065202.2 3
NP_065202.2 87
NP_892019.2 143
NP_056262.3 466
NP_037511.2 488
NP_059118.2 74
NP_689964.2 4
NP_003371.2 452
NP_001030014.2 665
NP_001030014.2 590
NP_001030014.2 308
NP_001021554.1 76
NP_078964.2 141
NP_116165.1 11
NP_114413.1 7
NP_001127848.1 305
NP_068378.2 1
NP_057000.2 115
NP_006166.3 161
NP_001165439.1 574
NP_001136418.1 120
NP_653264.1 201
NP_653264.1 200
NP_653264.1 96
NP_006099.2 201
NP_000322.2 1
NP_001136175.1 131
NP_003348.1 5
NP_000795.2 149
NP_056346.3 1832
NP_001120651.2 11
NP_057487.2 171
NP_115285.1 171
NP_835228.2 366
NP_001138496.1 62
NP_001171677.1 1
NP_998820.3 725
NP_998820.3 726
NP_998820.3 740
NP_055077.2 140
NP_076407.1 245
NP_076410.1 194
NP_795371.2 10
NP_795368.2 88
NP_085143.1 365
NP_085143.1 364
NP_085143.1 362
NP_778224.1 28
NP_778224.1 28
NP_787070.2 183
NP_899234.2 1100
NP_001013642.1 300
NP_001962.3 210
NP_149022.3 14
NP_778253.2 432
NP_387467.2 522
NP_387467.2 523
NP_008974.5 147
NP_001094387.1 29
NP_001020404.1 41
NP_054769.1 1
NP_060069.3 266
NP_982260.2 169
NP_002701.1 302
NP_001138344.1 186
NP_777361.1 349
NP_001002264.1 395
NP_078846.2 305
NP_001139571.1 292
NP_003740.2 2
NP_005398.1 150
NP_001012724.1 8
NP_072093.2 343
NP_775797.2 197
NP_001035895.1 16
NP_001035983.1 170
NP_001182011.1 44
NP_647536.1 77
NP_003095.2 172
NP_997464.2 298
NP_056078.2 1287
NP_056101.5 235
NP_006840.2 463
NP_006840.2 492
NP_001013660.1 235
NP_997302.2 94
NP_036349.1 42
NP_001013680.1 215
NP_653204.1 197
NP_776164.2 112
NP_150229.2 67
NP_001020604.1 121
NP_853514.1 12
NP_853514.1 1
NP_443124.3 12
NP_001120936.1 508
NP_722520.2 4
NP_722520.2 445
NP_001012780.1 279
NP_001139008.1 45
NP_001139008.1 58
NP_660344.2 214
NP_660344.2 113
NP_109590.3 279
NP_690878.2 16
NP_001074306.2 10
NP_055892.2 48
NP_055892.2 49
NP_055892.2 105
NP_055892.2 286
NP_937790.2 1
NP_660315.2 137
NP_077278.1 147
NP_689994.2 521
NP_061889.2 223
NP_114163.1 133
NP_112229.1 48
NP_114166.1 1
NP_149445.3 177
NP_001122103.1 8
NP_982249.1 1
NP_072103.1 1
NP_009099.1 193
NP_009099.1 191
NP_525021.3 498
NP_525021.3 225
NP_525021.3 453
NP_525021.3 4
NP_861455.1 71
NP_003848.1 367
NP_001036038.1 173
NP_612637.1 762
NP_055225.1 1
NP_733796.2 82
NP_733796.2 82
NP_722454.1 221
NP_077740.1 896
NP_001933.2 537
NP_665699.1 250
NP_001123582.1 226
NP_057710.3 183
NP_008850.1 299
NP_008850.1 299
NP_005015.1 73
NP_005215.1 550
NP_619635.1 466
NP_001129052.1 13
NP_116020.1 574
NP_000141.1 168
NP_542393.1 214
NP_001030300.2 231
NP_001129973.1 4
NP_612362.2 480
NP_001177278.1 277
NP_055542.1 1020
NP_000651.3 10
NP_001124324.1 372
NP_001152795.1 2
NP_001171831.1 67
NP_000502.4 2
NP_055290.1 171
NP_055290.1 293
NP_778233.4 231
NP_001171079.1 28
NP_001014763.1 93
NP_009078.1 40
NP_776256.2 1
NP_789780.2 420
NP_065684.1 72
NP_112193.1 53
NP_112193.1 53
NP_112193.1 105
NP_001032821.1 62
NP_847902.1 109
NP_694882.1 781
NP_777557.1 2
NP_005460.2 1
NP_996915.1 187
NP_853643.1 58
NP_853635.1 40
NP_001035282.1 318
NP_001138397.1 661
NP_071398.3 88
NP_001004416.2 1129
NP_056487.1 1050
NP_001077862.1 114
NP_055042.1 293
NP_777592.1 77
NP_085145.1 416
NP_085146.2 112
NP_689725.2 369
NP_660157.1 56
NP_660157.1 55
NP_001002034.2 27
NP_942153.1 1341
NP_056468.2 68
NP_056468.2 69
