# Supplementary material for: ENTPRISE-X: Predicting disease-associated frameshift and nonsense mutations
Source: PLoS One. 2018 May 3;13(5):e0196849. doi: 10.1371/journal.pone.0196849 (PMC5933770; doi:10.1371/journal.pone.0196849)
Supplement: S1 File — (ZIP) [file pone.0196849.s001.zip › data/FS_clinvar.lst]

NP_000007.1 294
NP_000007.1 143
NP_000009.1 459
NP_000009.1 603
NP_000009.1 71
NP_000009.1 440
NP_000009.1 464
NP_000010.1 362
NP_000010.1 302
NP_000010.1 148
NP_000013.2 319
NP_000018.2 267
NP_000020.1 430
NP_000021.1 277
NP_000021.1 40
NP_000021.1 249
NP_000021.1 372
NP_000021.1 72
NP_000021.1 92
NP_000021.1 243
NP_000021.1 110
NP_000021.1 267
NP_000021.1 279
NP_000021.1 151
NP_000021.1 193
NP_000021.1 193
NP_000021.1 307
NP_000021.1 43
NP_000021.1 12
NP_000021.1 11
NP_000021.1 215
NP_000021.1 28
NP_000021.1 275
NP_000021.1 154
NP_000021.1 191
NP_000021.1 320
NP_000021.1 149
NP_000021.1 324
NP_000021.1 376
NP_000021.1 77
NP_000023.2 569
NP_000023.2 567
NP_000024.2 11
NP_000024.2 518
NP_000024.2 85
NP_000024.2 472
NP_000024.2 669
NP_000024.2 167
NP_000026.2 120
NP_000026.2 289
NP_000029.2 1050
NP_000029.2 1492
NP_000029.2 2128
NP_000029.2 703
NP_000029.2 896
NP_000029.2 1920
NP_000029.2 244
NP_000029.2 1830
NP_000029.2 1979
NP_000029.2 1981
NP_000029.2 170
NP_000029.2 849
NP_000029.2 1062
NP_000029.2 1625
NP_000029.2 1157
NP_000029.2 1309
NP_000029.2 1464
NP_000029.2 152
NP_000029.2 1538
NP_000029.2 313
NP_000029.2 855
NP_000029.2 265
NP_000029.2 1054
NP_000029.2 1269
NP_000029.2 1307
NP_000029.2 1557
NP_000029.2 2043
NP_000029.2 357
NP_000029.2 1087
NP_000029.2 143
NP_000029.2 629
NP_000029.2 629
NP_000029.2 669
NP_000029.2 1608
NP_000029.2 398
NP_000029.2 49
NP_000029.2 1159
NP_000029.2 1068
NP_000029.2 1272
NP_000029.2 1465
NP_000029.2 1861
NP_000029.2 2125
NP_000029.2 299
NP_000029.2 367
NP_000029.2 457
NP_000029.2 1556
NP_000029.2 1162
NP_000029.2 159
NP_000029.2 935
NP_000029.2 368
NP_000029.2 566
NP_000034.1 78
NP_000034.1 330
NP_000034.1 231
NP_000036.2 92
NP_000037.2 40
NP_000037.2 248
NP_000037.2 80
NP_000039.2 187
NP_000039.2 349
NP_000042.3 1299
NP_000042.3 1299
NP_000042.3 1931
NP_000042.3 2225
NP_000042.3 2506
NP_000042.3 2679
NP_000042.3 2736
NP_000042.3 2826
NP_000042.3 429
NP_000042.3 126
NP_000042.3 2569
NP_000042.3 430
NP_000042.3 907
NP_000042.3 1128
NP_000042.3 2800
NP_000042.3 3038
NP_000042.3 445
NP_000042.3 628
NP_000042.3 1971
NP_000042.3 2145
NP_000042.3 522
NP_000042.3 1458
NP_000042.3 1082
NP_000042.3 183
NP_000042.3 2981
NP_000042.3 46
NP_000042.3 1261
NP_000042.3 1453
NP_000042.3 1581
NP_000042.3 2629
NP_000042.3 352
NP_000042.3 1176
NP_000042.3 1238
NP_000042.3 1351
NP_000042.3 1542
NP_000042.3 2077
NP_000042.3 2135
NP_000042.3 2945
NP_000042.3 2946
NP_000042.3 762
NP_000042.3 961
NP_000042.3 1646
NP_000042.3 1965
NP_000042.3 2253
NP_000042.3 2789
NP_000042.3 2811
NP_000042.3 387
NP_000042.3 79
NP_000042.3 971
NP_000042.3 2667
NP_000042.3 855
NP_000042.3 1209
NP_000042.3 1209
NP_000042.3 2217
NP_000042.3 239
NP_000042.3 2799
NP_000042.3 918
NP_000042.3 1382
NP_000042.3 1922
NP_000042.3 2614
NP_000042.3 1411
NP_000042.3 160
NP_000042.3 1799
NP_000042.3 2017
NP_000042.3 2146
NP_000042.3 2489
NP_000042.3 2812
NP_000042.3 644
NP_000042.3 1735
NP_000042.3 1885
NP_000042.3 2333
NP_000042.3 2751
NP_000042.3 417
NP_000042.3 452
NP_000042.3 710
NP_000042.3 989
NP_000042.3 2769
NP_000042.3 1124
NP_000042.3 123
NP_000042.3 1252
NP_000042.3 2334
NP_000042.3 264
NP_000042.3 2755
NP_000042.3 705
NP_000042.3 1254
NP_000042.3 1268
NP_000042.3 128
NP_000042.3 2663
NP_000042.3 835
NP_000042.3 966
NP_000044.2 1135
NP_000044.2 723
NP_000044.2 282
NP_000044.2 845
NP_000045.1 280
NP_000046.1 146
NP_000047.1 32
NP_000047.1 198
NP_000047.1 296
NP_000047.1 12
NP_000047.1 200
NP_000048.1 1075
NP_000048.1 1086
NP_000048.1 836
NP_000048.1 515
NP_000048.1 92
NP_000048.1 975
NP_000048.1 860
NP_000048.1 1159
NP_000048.1 1227
NP_000048.1 194
NP_000048.1 1196
NP_000048.1 462
NP_000048.1 1243
NP_000048.1 830
NP_000048.1 803
NP_000048.1 736
NP_000050.2 1109
NP_000050.2 1237
NP_000050.2 1327
NP_000050.2 1393
NP_000050.2 1439
NP_000050.2 1689
NP_000050.2 1725
NP_000050.2 1797
NP_000050.2 1843
NP_000050.2 1922
NP_000050.2 2185
NP_000050.2 2227
NP_000050.2 22
NP_000050.2 2534
NP_000050.2 2603
NP_000050.2 2671
NP_000050.2 2770
NP_000050.2 2825
NP_000050.2 3023
NP_000050.2 3088
NP_000050.2 483
NP_000050.2 518
NP_000050.2 843
NP_000050.2 895
NP_000050.2 902
NP_000050.2 938
NP_000050.2 18
NP_000050.2 2027
NP_000050.2 2034
NP_000050.2 2112
NP_000050.2 2112
NP_000050.2 212
NP_000050.2 2287
NP_000050.2 2418
NP_000050.2 2520
NP_000050.2 2645
NP_000050.2 2799
NP_000050.2 2799
NP_000050.2 2892
NP_000050.2 2892
NP_000050.2 645
NP_000050.2 858
NP_000050.2 898
NP_000050.2 8
NP_000050.2 1023
NP_000050.2 1023
NP_000050.2 1049
NP_000050.2 1066
NP_000050.2 1066
NP_000050.2 1098
NP_000050.2 1098
NP_000050.2 1198
NP_000050.2 1228
NP_000050.2 1246
NP_000050.2 1279
NP_000050.2 1287
NP_000050.2 1287
NP_000050.2 1287
NP_000050.2 1319
NP_000050.2 136
NP_000050.2 1377
NP_000050.2 1544
NP_000050.2 1544
NP_000050.2 1599
NP_000050.2 1603
NP_000050.2 1626
NP_000050.2 1706
NP_000050.2 1719
NP_000050.2 1727
NP_000050.2 1747
NP_000050.2 1747
NP_000050.2 1784
NP_000050.2 1784
NP_000050.2 1784
NP_000050.2 1793
NP_000050.2 1824
NP_000050.2 1824
NP_000050.2 1833
NP_000050.2 1833
NP_000050.2 1877
NP_000050.2 1906
NP_000050.2 1906
NP_000050.2 1933
NP_000050.2 2134
NP_000050.2 2135
NP_000050.2 2137
NP_000050.2 2145
NP_000050.2 2189
NP_000050.2 2259
NP_000050.2 243
NP_000050.2 2447
NP_000050.2 2460
NP_000050.2 2460
NP_000050.2 2461
NP_000050.2 257
NP_000050.2 2781
NP_000050.2 2781
NP_000050.2 2879
NP_000050.2 2930
NP_000050.2 3024
NP_000050.2 319
NP_000050.2 422
NP_000050.2 433
NP_000050.2 43
NP_000050.2 588
NP_000050.2 615
NP_000050.2 679
NP_000050.2 812
NP_000050.2 827
NP_000050.2 863
NP_000050.2 886
NP_000050.2 986
NP_000050.2 1054
NP_000050.2 1337
NP_000050.2 1469
NP_000050.2 1484
NP_000050.2 156
NP_000050.2 1796
NP_000050.2 1796
NP_000050.2 1868
NP_000050.2 1898
NP_000050.2 1909
NP_000050.2 1990
NP_000050.2 1990
NP_000050.2 2023
NP_000050.2 2202
NP_000050.2 2242
NP_000050.2 2492
NP_000050.2 252
NP_000050.2 252
NP_000050.2 252
NP_000050.2 2983
NP_000050.2 301
NP_000050.2 427
NP_000050.2 687
NP_000050.2 752
NP_000050.2 752
NP_000050.2 777
NP_000050.2 885
NP_000050.2 946
NP_000050.2 946
NP_000050.2 1200
NP_000050.2 1820
NP_000050.2 1853
NP_000050.2 1948
NP_000050.2 2117
NP_000050.2 2126
NP_000050.2 2212
NP_000050.2 2473
NP_000050.2 2689
NP_000050.2 311
NP_000050.2 3222
NP_000050.2 419
NP_000050.2 676
NP_000050.2 738
NP_000050.2 1056
NP_000050.2 1138
NP_000050.2 1291
NP_000050.2 1507
NP_000050.2 1782
NP_000050.2 1782
NP_000050.2 1886
NP_000050.2 2009
NP_000050.2 2024
NP_000050.2 2157
NP_000050.2 2164
NP_000050.2 2342
NP_000050.2 2345
NP_000050.2 2384
NP_000050.2 2491
NP_000050.2 2530
NP_000050.2 2561
NP_000050.2 2859
NP_000050.2 2894
NP_000050.2 3034
NP_000050.2 3034
NP_000050.2 3126
NP_000050.2 3156
NP_000050.2 3299
NP_000050.2 397
NP_000050.2 397
NP_000050.2 407
NP_000050.2 499
NP_000050.2 569
NP_000050.2 619
NP_000050.2 619
NP_000050.2 699
NP_000050.2 937
NP_000050.2 1113
NP_000050.2 1119
NP_000050.2 1120
NP_000050.2 1307
NP_000050.2 1353
NP_000050.2 1397
NP_000050.2 13
NP_000050.2 13
NP_000050.2 1493
NP_000050.2 1518
NP_000050.2 1518
NP_000050.2 1571
NP_000050.2 1581
NP_000050.2 1608
NP_000050.2 1641
NP_000050.2 1646
NP_000050.2 1646
NP_000050.2 1646
NP_000050.2 1812
NP_000050.2 1857
NP_000050.2 1901
NP_000050.2 1940
NP_000050.2 1953
NP_000050.2 2004
NP_000050.2 2020
NP_000050.2 2028
NP_000050.2 2028
NP_000050.2 2070
NP_000050.2 2081
NP_000050.2 2089
NP_000050.2 2198
NP_000050.2 2198
NP_000050.2 2210
NP_000050.2 2210
NP_000050.2 2220
NP_000050.2 2220
NP_000050.2 2226
NP_000050.2 2343
NP_000050.2 2558
NP_000050.2 2598
NP_000050.2 260
NP_000050.2 2641
NP_000050.2 2677
NP_000050.2 2846
NP_000050.2 2846
NP_000050.2 2850
NP_000050.2 2863
NP_000050.2 2878
NP_000050.2 2918
NP_000050.2 2981
NP_000050.2 3021
NP_000050.2 3021
NP_000050.2 3053
NP_000050.2 3152
NP_000050.2 386
NP_000050.2 409
NP_000050.2 470
NP_000050.2 51
NP_000050.2 532
NP_000050.2 534
NP_000050.2 537
NP_000050.2 550
NP_000050.2 696
NP_000050.2 790
NP_000050.2 816
NP_000050.2 866
NP_000050.2 911
NP_000050.2 1122
NP_000050.2 1338
NP_000050.2 1376
NP_000050.2 173
NP_000050.2 2044
NP_000050.2 2270
NP_000050.2 2274
NP_000050.2 2793
NP_000050.2 2813
NP_000050.2 2919
NP_000050.2 3134
NP_000050.2 3153
NP_000050.2 402
NP_000050.2 500
NP_000050.2 1003
NP_000050.2 1350
NP_000050.2 1350
NP_000050.2 1362
NP_000050.2 1932
NP_000050.2 2074
NP_000050.2 2074
NP_000050.2 2090
NP_000050.2 2248
NP_000050.2 2395
NP_000050.2 2417
NP_000050.2 2563
NP_000050.2 3010
NP_000050.2 334
NP_000050.2 477
NP_000050.2 763
NP_000050.2 1167
NP_000050.2 1364
NP_000050.2 1380
NP_000050.2 1470
NP_000050.2 1516
NP_000050.2 1664
NP_000050.2 1808
NP_000050.2 180
NP_000050.2 1859
NP_000050.2 1874
NP_000050.2 1924
NP_000050.2 2068
NP_000050.2 2068
NP_000050.2 2149
NP_000050.2 2149
NP_000050.2 2149
NP_000050.2 2149
NP_000050.2 2149
NP_000050.2 2177
NP_000050.2 2209
NP_000050.2 2278
NP_000050.2 2330
NP_000050.2 2454
NP_000050.2 2552
NP_000050.2 2588
NP_000050.2 2752
NP_000050.2 2822
NP_000050.2 3120
NP_000050.2 3169
NP_000050.2 332
NP_000050.2 332
NP_000050.2 383
NP_000050.2 411
NP_000050.2 591
NP_000050.2 605
NP_000050.2 873
NP_000050.2 921
NP_000050.2 1059
NP_000050.2 1091
NP_000050.2 1118
NP_000050.2 1118
NP_000050.2 1152
NP_000050.2 1227
NP_000050.2 1260
NP_000050.2 1334
NP_000050.2 1390
NP_000050.2 1390
NP_000050.2 1466
NP_000050.2 1491
NP_000050.2 1491
NP_000050.2 1491
NP_000050.2 1522
NP_000050.2 1578
NP_000050.2 1604
NP_000050.2 1616
NP_000050.2 1635
NP_000050.2 164
NP_000050.2 1732
NP_000050.2 1768
NP_000050.2 1908
NP_000050.2 1908
NP_000050.2 198
NP_000050.2 2069
NP_000050.2 2073
NP_000050.2 2080
NP_000050.2 2092
NP_000050.2 2136
NP_000050.2 2165
NP_000050.2 2253
NP_000050.2 2279
NP_000050.2 2357
NP_000050.2 2428
NP_000050.2 24
NP_000050.2 2523
NP_000050.2 2631
NP_000050.2 2696
NP_000050.2 2737
NP_000050.2 2740
NP_000050.2 2745
NP_000050.2 2805
NP_000050.2 2865
NP_000050.2 2996
NP_000050.2 29
NP_000050.2 3000
NP_000050.2 3135
NP_000050.2 3172
NP_000050.2 413
NP_000050.2 540
NP_000050.2 698
NP_000050.2 698
NP_000050.2 88
NP_000050.2 88
NP_000050.2 929
NP_000050.2 947
NP_000050.2 967
NP_000050.2 977
NP_000050.2 1018
NP_000050.2 1057
NP_000050.2 1061
NP_000050.2 1153
NP_000050.2 1191
NP_000050.2 1239
NP_000050.2 1274
NP_000050.2 1286
NP_000050.2 1289
NP_000050.2 1381
NP_000050.2 1406
NP_000050.2 1440
NP_000050.2 1472
NP_000050.2 1472
NP_000050.2 1517
NP_000050.2 1530
NP_000050.2 1549
NP_000050.2 157
NP_000050.2 157
NP_000050.2 1690
NP_000050.2 1691
NP_000050.2 172
NP_000050.2 1789
NP_000050.2 1823
NP_000050.2 1828
NP_000050.2 1861
NP_000050.2 1872
NP_000050.2 1964
NP_000050.2 2111
NP_000050.2 2124
NP_000050.2 2131
NP_000050.2 2131
NP_000050.2 2150
NP_000050.2 2150
NP_000050.2 2162
NP_000050.2 2170
NP_000050.2 2316
NP_000050.2 2370
NP_000050.2 2370
NP_000050.2 2404
NP_000050.2 2413
NP_000050.2 2434
NP_000050.2 2448
NP_000050.2 2472
NP_000050.2 2750
NP_000050.2 2860
NP_000050.2 2950
NP_000050.2 2971
NP_000050.2 3019
NP_000050.2 3059
NP_000050.2 3084
NP_000050.2 3104
NP_000050.2 3257
NP_000050.2 331
NP_000050.2 343
NP_000050.2 436
NP_000050.2 437
NP_000050.2 437
NP_000050.2 467
NP_000050.2 585
NP_000050.2 585
NP_000050.2 68
NP_000050.2 6
NP_000050.2 776
NP_000050.2 817
NP_000050.2 936
NP_000050.2 945
NP_000050.2 945
NP_000050.2 1090
NP_000050.2 1475
NP_000050.2 1594
NP_000050.2 192
NP_000050.2 1
NP_000050.2 2235
NP_000050.2 2775
NP_000050.2 2775
NP_000050.2 3118
NP_000050.2 3181
NP_000050.2 524
NP_000050.2 794
NP_000050.2 1127
NP_000050.2 1130
NP_000050.2 12
NP_000050.2 1305
NP_000050.2 1336
NP_000050.2 1372
NP_000050.2 1506
NP_000050.2 1546
NP_000050.2 1866
NP_000050.2 1866
NP_000050.2 1921
NP_000050.2 2058
NP_000050.2 221
NP_000050.2 2234
NP_000050.2 2254
NP_000050.2 2335
NP_000050.2 2560
NP_000050.2 2638
NP_000050.2 3065
NP_000050.2 376
NP_000050.2 516
NP_000050.2 62
NP_000050.2 701
NP_000050.2 1088
NP_000050.2 1651
NP_000050.2 2153
NP_000050.2 2334
NP_000050.2 2381
NP_000050.2 2409
NP_000050.2 2649
NP_000050.2 2734
NP_000050.2 2883
NP_000050.2 3051
NP_000050.2 3129
NP_000050.2 3194
NP_000050.2 3243
NP_000050.2 412
NP_000050.2 606
NP_000050.2 814
NP_000050.2 89
NP_000050.2 9
NP_000050.2 1004
NP_000050.2 1064
NP_000050.2 1093
NP_000050.2 1099
NP_000050.2 1230
NP_000050.2 1248
NP_000050.2 1284
NP_000050.2 131
NP_000050.2 1339
NP_000050.2 137
NP_000050.2 1404
NP_000050.2 1424
NP_000050.2 1494
NP_000050.2 163
NP_000050.2 1720
NP_000050.2 1722
NP_000050.2 1741
NP_000050.2 1741
NP_000050.2 1764
NP_000050.2 1788
NP_000050.2 181
NP_000050.2 181
NP_000050.2 1832
NP_000050.2 1848
NP_000050.2 1882
NP_000050.2 1907
NP_000050.2 1926
NP_000050.2 1943
NP_000050.2 1946
NP_000050.2 1955
NP_000050.2 1955
NP_000050.2 1979
NP_000050.2 1982
NP_000050.2 1985
NP_000050.2 1985
NP_000050.2 2001
NP_000050.2 2012
NP_000050.2 2052
NP_000050.2 205
NP_000050.2 2067
NP_000050.2 2071
NP_000050.2 2091
NP_000050.2 2095
NP_000050.2 2133
NP_000050.2 2148
NP_000050.2 2201
NP_000050.2 2201
NP_000050.2 2213
NP_000050.2 2252
NP_000050.2 234
NP_000050.2 2386
NP_000050.2 239
NP_000050.2 249
NP_000050.2 2509
NP_000050.2 2533
NP_000050.2 2533
NP_000050.2 2616
NP_000050.2 263
NP_000050.2 2691
NP_000050.2 2710
NP_000050.2 2836
NP_000050.2 2988
NP_000050.2 2994
NP_000050.2 3018
NP_000050.2 3144
NP_000050.2 3147
NP_000050.2 3228
NP_000050.2 3275
NP_000050.2 36
NP_000050.2 380
NP_000050.2 390
NP_000050.2 455
NP_000050.2 504
NP_000050.2 552
NP_000050.2 599
NP_000050.2 611
NP_000050.2 879
NP_000050.2 93
NP_000050.2 1067
NP_000050.2 1185
NP_000050.2 1251
NP_000050.2 1304
NP_000050.2 1346
NP_000050.2 1359
NP_000050.2 1378
NP_000050.2 1388
NP_000050.2 1426
NP_000050.2 1566
NP_000050.2 1647
NP_000050.2 1679
NP_000050.2 1738
NP_000050.2 1785
NP_000050.2 2007
NP_000050.2 2031
NP_000050.2 2035
NP_000050.2 2060
NP_000050.2 2125
NP_000050.2 2125
NP_000050.2 2225
NP_000050.2 225
NP_000050.2 2314
NP_000050.2 2367
NP_000050.2 2403
NP_000050.2 2471
NP_000050.2 2482
NP_000050.2 2515
NP_000050.2 2515
NP_000050.2 256
NP_000050.2 2607
NP_000050.2 2681
NP_000050.2 2746
NP_000050.2 2746
NP_000050.2 2766
NP_000050.2 2834
NP_000050.2 2968
NP_000050.2 298
NP_000050.2 3033
NP_000050.2 3033
NP_000050.2 3137
NP_000050.2 441
NP_000050.2 515
NP_000050.2 533
NP_000050.2 544
NP_000050.2 630
NP_000050.2 855
NP_000050.2 868
NP_000050.2 874
NP_000050.2 933
NP_000050.2 933
NP_000050.2 1692
NP_000050.2 1692
NP_000050.2 2574
NP_000050.2 2619
NP_000050.2 2725
NP_000050.2 1313
NP_000050.2 1655
NP_000050.2 1661
NP_000050.2 1661
NP_000050.2 1710
NP_000050.2 1714
NP_000050.2 1716
NP_000050.2 1739
NP_000050.2 1739
NP_000050.2 1757
NP_000050.2 1894
NP_000050.2 2094
NP_000050.2 2215
NP_000050.2 2215
NP_000050.2 2215
NP_000050.2 2222
NP_000050.2 2543
NP_000050.2 2660
NP_000050.2 2854
NP_000050.2 2905
NP_000050.2 3006
NP_000050.2 3009
NP_000050.2 3009
NP_000050.2 3092
NP_000050.2 3092
NP_000050.2 3225
NP_000050.2 3226
NP_000050.2 352
NP_000050.2 57
NP_000050.2 1068
NP_000050.2 1076
NP_000050.2 1077
NP_000050.2 1214
NP_000050.2 1214
NP_000050.2 1229
NP_000050.2 1283
NP_000050.2 1447
NP_000050.2 144
NP_000050.2 1486
NP_000050.2 1532
NP_000050.2 1610
NP_000050.2 1639
NP_000050.2 1681
NP_000050.2 1711
NP_000050.2 1756
NP_000050.2 1804
NP_000050.2 1814
NP_000050.2 1854
NP_000050.2 1862
NP_000050.2 1862
NP_000050.2 1862
NP_000050.2 1862
NP_000050.2 1942
NP_000050.2 1969
NP_000050.2 2076
NP_000050.2 2109
NP_000050.2 2118
NP_000050.2 2151
NP_000050.2 2179
NP_000050.2 2179
NP_000050.2 2228
NP_000050.2 250
NP_000050.2 2652
NP_000050.2 2687
NP_000050.2 2690
NP_000050.2 276
NP_000050.2 2969
NP_000050.2 300
NP_000050.2 3079
NP_000050.2 3091
NP_000050.2 3290
NP_000050.2 464
NP_000050.2 726
NP_000050.2 849
NP_000050.2 948
NP_000052.1 130
NP_000052.1 187
NP_000056.2 80
NP_000061.1 110
NP_000061.1 289
NP_000061.1 788
NP_000061.1 752
NP_000061.1 295
NP_000061.1 162
NP_000061.1 661
NP_000061.1 194
NP_000061.1 184
NP_000061.1 599
NP_000061.1 736
NP_000061.1 75
NP_000062.1 406
NP_000066.1 159
NP_000067.1 112
NP_000067.1 211
NP_000067.1 211
NP_000067.1 213
NP_000067.1 134
NP_000067.1 104
NP_000067.1 150
NP_000067.1 212
NP_000067.1 214
NP_000068.1 36
NP_000068.1 76
NP_000068.1 16
NP_000068.1 81
NP_000068.1 44
NP_000073.1 47
NP_000074.2 777
NP_000074.2 838
NP_000079.2 1453
NP_000079.2 1416
NP_000080.2 99
NP_000080.2 1334
NP_000081.1 319
NP_000081.1 611
NP_000081.1 1330
NP_000081.1 1394
NP_000081.1 186
NP_000081.1 471
NP_000081.1 537
NP_000081.1 603
NP_000081.1 846
NP_000081.1 256
NP_000081.1 1323
NP_000081.1 161
NP_000081.1 592
NP_000081.1 1429
NP_000081.1 1193
NP_000081.1 138
NP_000084.3 1787
NP_000084.3 1428
NP_000084.3 722
NP_000084.3 783
NP_000084.3 1024
NP_000084.3 721
NP_000084.3 929
NP_000084.3 1251
NP_000084.3 1395
NP_000087.1 828
NP_000087.1 404
NP_000087.1 640
NP_000087.1 690
NP_000087.1 838
NP_000087.1 868
NP_000087.1 729
NP_000087.1 897
NP_000087.1 689
NP_000087.1 973
NP_000087.1 420
NP_000088.3 45
NP_000089.1 414
NP_000089.1 642
NP_000089.1 579
NP_000093.1 69
NP_000093.1 480
NP_000095.2 404
NP_000103.2 131
NP_000104.1 312
NP_000107.1 250
NP_000107.1 237
NP_000108.1 219
NP_000108.1 80
NP_000109.1 361
NP_000109.1 517
NP_000110.2 317
NP_000110.2 89
NP_000114.2 372
NP_000114.2 499
NP_000114.2 917
NP_000115.1 1336
NP_000115.1 617
NP_000115.1 284
NP_000115.1 325
NP_000115.1 1203
NP_000115.1 429
NP_000115.1 1138
NP_000115.1 667
NP_000115.1 1179
NP_000118.2 177
NP_000121.2 1063
NP_000122.1 284
NP_000123.1 303
NP_000123.1 315
NP_000123.1 2234
NP_000123.1 1460
NP_000123.1 2305
NP_000123.1 359
NP_000123.1 432
NP_000123.1 982
NP_000123.1 2265
NP_000123.1 1988
NP_000123.1 230
NP_000123.1 284
NP_000123.1 360
NP_000123.1 1434
NP_000123.1 1213
NP_000123.1 1374
NP_000123.1 1620
NP_000123.1 1875
NP_000123.1 1183
NP_000123.1 1443
NP_000123.1 2155
NP_000123.1 399
NP_000123.1 67
NP_000123.1 70
NP_000123.1 1231
NP_000123.1 1907
NP_000123.1 2138
NP_000123.1 988
NP_000123.1 1609
NP_000123.1 533
NP_000123.1 122
NP_000123.1 2017
NP_000124.1 180
NP_000126.2 1187
NP_000126.2 539
NP_000126.2 1240
NP_000126.2 33
NP_000126.2 330
NP_000126.2 536
NP_000126.2 947
NP_000126.2 372
NP_000127.2 464
NP_000127.2 164
NP_000127.2 23
NP_000127.2 163
NP_000127.2 435
NP_000127.2 119
NP_000127.2 519
NP_000129.3 1965
NP_000129.3 1469
NP_000129.3 2243
NP_000129.3 398
NP_000129.3 930
NP_000129.3 1940
NP_000129.3 542
NP_000129.3 1092
NP_000129.3 2137
NP_000129.3 221
NP_000129.3 2390
NP_000129.3 727
NP_000129.3 805
NP_000129.3 1477
NP_000129.3 1143
NP_000129.3 1418
NP_000129.3 1987
NP_000129.3 2689
NP_000129.3 55
NP_000129.3 76
NP_000129.3 868
NP_000129.3 2534
NP_000129.3 2719
NP_000129.3 2719
NP_000129.3 2719
NP_000129.3 2848
NP_000129.3 904
NP_000129.3 2347
NP_000129.3 561
NP_000129.3 1258
NP_000129.3 446
NP_000129.3 1135
NP_000129.3 2045
NP_000129.3 2755
NP_000129.3 901
NP_000129.3 1476
NP_000129.3 320
NP_000129.3 434
NP_000129.3 754
NP_000129.3 857
NP_000131.2 194
NP_000134.2 458
NP_000134.2 468
NP_000134.2 421
NP_000134.2 400
NP_000134.2 450
NP_000134.2 246
NP_000134.2 224
NP_000134.2 362
NP_000134.2 432
NP_000134.2 484
NP_000134.2 132
NP_000134.2 353
NP_000134.2 453
NP_000134.2 99
NP_000134.2 266
NP_000134.2 380
NP_000134.2 305
NP_000134.2 480
NP_000137.2 153
NP_000137.2 162
NP_000144.2 144
NP_000144.2 491
NP_000146.2 149
NP_000146.2 14
NP_000146.2 46
NP_000146.2 69
NP_000146.2 7
NP_000146.2 200
NP_000146.2 317
NP_000146.2 220
NP_000146.2 218
NP_000146.2 240
NP_000146.2 275
NP_000146.2 318
NP_000146.2 326
NP_000146.2 327
NP_000146.2 358
NP_000146.2 74
NP_000146.2 74
NP_000146.2 177
NP_000146.2 351
NP_000146.2 112
NP_000146.2 138
NP_000146.2 350
NP_000146.2 134
NP_000146.2 134
NP_000146.2 296
NP_000146.2 189
NP_000147.1 105
NP_000150.1 266
NP_000153.1 106
NP_000159.3 539
NP_000159.3 782
NP_000159.3 874
NP_000159.3 725
NP_000159.3 678
NP_000159.3 713
NP_000159.3 979
NP_000159.3 675
NP_000159.3 671
NP_000159.3 720
NP_000159.3 730
NP_000159.3 784
NP_000159.3 1129
NP_000159.3 668
NP_000159.3 828
NP_000159.3 877
NP_000159.3 733
NP_000159.3 1002
NP_000160.1 121
NP_000160.1 320
NP_000160.1 212
NP_000160.1 221
NP_000160.1 333
NP_000160.1 43
NP_000160.1 294
NP_000160.1 27
NP_000160.1 345
NP_000160.1 412
NP_000160.1 340
NP_000162.2 100
NP_000170.1 1236
NP_000170.1 1320
NP_000170.1 1320
NP_000170.1 794
NP_000170.1 1145
NP_000170.1 1172
NP_000170.1 1172
NP_000170.1 1176
NP_000170.1 1242
NP_000170.1 1334
NP_000170.1 174
NP_000170.1 248
NP_000170.1 379
NP_000170.1 583
NP_000170.1 922
NP_000170.1 1065
NP_000170.1 1307
NP_000170.1 1327
NP_000170.1 989
NP_000170.1 1107
NP_000170.1 1112
NP_000170.1 1171
NP_000170.1 1171
NP_000170.1 1213
NP_000170.1 284
NP_000170.1 380
NP_000170.1 697
NP_000170.1 857
NP_000170.1 1269
NP_000170.1 1275
NP_000170.1 426
NP_000170.1 615
NP_000170.1 694
NP_000170.1 783
NP_000170.1 1314
NP_000170.1 1314
NP_000170.1 475
NP_000170.1 1052
NP_000170.1 1090
NP_000170.1 1090
NP_000170.1 1281
NP_000170.1 1310
NP_000170.1 158
NP_000170.1 201
NP_000170.1 533
NP_000170.1 546
NP_000170.1 604
NP_000170.1 744
NP_000170.1 846
NP_000170.1 993
NP_000170.1 995
NP_000170.1 1105
NP_000170.1 1139
NP_000170.1 237
NP_000170.1 599
NP_000170.1 624
NP_000170.1 685
NP_000170.1 1203
NP_000170.1 1250
NP_000170.1 367
NP_000170.1 1109
NP_000170.1 1115
NP_000170.1 1313
NP_000170.1 872
NP_000170.1 891
NP_000170.1 927
NP_000170.1 944
NP_000170.1 1018
NP_000170.1 1061
NP_000170.1 1330
NP_000170.1 193
NP_000170.1 370
NP_000170.1 527
NP_000170.1 595
NP_000170.1 634
NP_000170.1 634
NP_000170.1 951
NP_000170.1 1092
NP_000170.1 1140
NP_000170.1 1233
NP_000170.1 1296
NP_000170.1 218
NP_000170.1 247
NP_000170.1 431
NP_000170.1 537
NP_000170.1 543
NP_000170.1 545
NP_000170.1 1074
NP_000170.1 1267
NP_000170.1 654
NP_000170.1 1040
NP_000170.1 1088
NP_000170.1 1088
NP_000170.1 1104
NP_000170.1 1104
NP_000170.1 1174
NP_000170.1 1245
NP_000170.1 1323
NP_000170.1 133
NP_000170.1 569
NP_000170.1 1087
NP_000170.1 362
NP_000170.1 591
NP_000170.1 982
NP_000170.1 1067
NP_000170.1 1329
NP_000170.1 256
NP_000170.1 353
NP_000170.1 532
NP_000170.1 682
NP_000170.1 1175
NP_000170.1 1189
NP_000170.1 1284
NP_000170.1 235
NP_000170.1 607
NP_000170.1 716
NP_000170.1 924
NP_000170.1 1007
NP_000170.1 1066
NP_000170.1 1249
NP_000170.1 397
NP_000170.1 535
NP_000170.1 538
NP_000170.1 709
NP_000170.1 969
NP_000170.1 1212
NP_000170.1 1231
NP_000170.1 1253
NP_000170.1 688
NP_000170.1 717
NP_000170.1 907
NP_000173.2 641
NP_000173.2 559
NP_000174.1 354
NP_000176.2 477
NP_000176.2 108
NP_000178.2 153
NP_000178.2 371
NP_000178.2 59
NP_000183.2 140
NP_000183.2 204
NP_000183.2 157
NP_000183.2 141
NP_000184.1 4
NP_000184.1 13
NP_000185.1 72
NP_000186.2 140
NP_000186.2 97
NP_000186.2 178
NP_000186.2 397
NP_000186.2 442
NP_000186.2 321
NP_000186.2 119
NP_000186.2 497
NP_000186.2 564
NP_000186.2 325
NP_000186.2 325
NP_000186.2 325
NP_000186.2 311
NP_000186.2 459
NP_000186.2 322
NP_000187.3 26
NP_000190.1 343
NP_000193.1 278
NP_000193.1 8
NP_000193.1 252
NP_000193.1 138
NP_000193.1 70
NP_000193.1 199
NP_000193.1 488
NP_000193.1 155
NP_000193.1 378
NP_000193.1 231
NP_000193.1 383
NP_000193.1 107
NP_000193.1 303
NP_000193.1 170
NP_000194.2 207
NP_000194.2 539
NP_000194.2 55
NP_000194.2 600
NP_000194.2 64
NP_000199.2 827
NP_000200.1 63
NP_000204.3 1542
NP_000205.1 874
NP_000205.1 649
NP_000205.1 822
NP_000205.1 1023
NP_000205.1 196
NP_000205.1 753
NP_000205.1 403
NP_000205.1 708
NP_000205.1 180
NP_000205.1 222
NP_000205.1 266
NP_000205.1 983
NP_000205.1 65
NP_000205.1 1004
NP_000205.1 325
NP_000205.1 401
NP_000205.1 91
NP_000205.1 350
NP_000205.1 3
NP_000205.1 976
NP_000209.2 178
NP_000209.2 190
NP_000209.2 190
NP_000209.2 192
NP_000209.2 401
NP_000209.2 562
NP_000209.2 632
NP_000209.2 632
NP_000209.2 483
NP_000209.2 122
NP_000209.2 505
NP_000209.2 544
NP_000209.2 449
NP_000209.2 57
NP_000209.2 375
NP_000209.2 142
NP_000209.2 151
NP_000209.2 163
NP_000209.2 266
NP_000209.2 196
NP_000209.2 335
NP_000209.2 448
NP_000209.2 631
NP_000209.2 333
NP_000209.2 676
NP_000209.2 188
NP_000209.2 184
NP_000209.2 135
NP_000209.2 288
NP_000209.2 418
NP_000209.2 431
NP_000209.2 554
NP_000213.1 561
NP_000213.1 85
NP_000213.1 642
NP_000219.2 1132
NP_000219.2 530
NP_000219.2 480
NP_000219.2 302
NP_000220.1 400
NP_000222.1 246
NP_000222.1 175
NP_000223.1 12
NP_000229.1 121
NP_000229.1 228
NP_000229.1 285
NP_000229.1 34
NP_000229.1 429
NP_000229.1 915
NP_000229.1 1035
NP_000229.1 252
NP_000229.1 685
NP_000229.1 912
NP_000229.1 922
NP_000229.1 339
NP_000229.1 819
NP_000229.1 1037
NP_000229.1 1037
NP_000229.1 896
NP_000229.1 276
NP_000229.1 52
NP_000229.1 1046
NP_000229.1 695
NP_000229.1 807
NP_000229.1 929
NP_000229.1 1006
NP_000229.1 1036
NP_000229.1 189
NP_000229.1 246
NP_000229.1 381
NP_000229.1 439
NP_000229.1 911
NP_000229.1 928
NP_000229.1 965
NP_000229.1 969
NP_000229.1 402
NP_000229.1 1027
NP_000229.1 296
NP_000229.1 378
NP_000229.1 559
NP_000229.1 799
NP_000229.1 953
NP_000229.1 973
NP_000229.1 987
NP_000229.1 28
NP_000229.1 638
NP_000229.1 897
NP_000229.1 125
NP_000229.1 1034
NP_000229.1 1034
NP_000229.1 1086
NP_000229.1 168
NP_000229.1 191
NP_000229.1 441
NP_000229.1 910
NP_000229.1 923
NP_000229.1 926
NP_000229.1 926
NP_000229.1 931
NP_000229.1 968
NP_000229.1 1159
NP_000229.1 284
NP_000229.1 606
NP_000229.1 933
NP_000229.1 152
NP_000229.1 270
NP_000229.1 568
NP_000229.1 705
NP_000229.1 1038
NP_000229.1 1038
NP_000229.1 36
NP_000229.1 384
NP_000231.1 251
NP_000240.1 125
NP_000240.1 128
NP_000240.1 128
NP_000240.1 21
NP_000240.1 249
NP_000240.1 29
NP_000240.1 541
NP_000240.1 589
NP_000240.1 608
NP_000240.1 619
NP_000240.1 623
NP_000240.1 163
NP_000240.1 18
NP_000240.1 217
NP_000240.1 325
NP_000240.1 472
NP_000240.1 472
NP_000240.1 472
NP_000240.1 472
NP_000240.1 474
NP_000240.1 497
NP_000240.1 497
NP_000240.1 498
NP_000240.1 575
NP_000240.1 659
NP_000240.1 659
NP_000240.1 69
NP_000240.1 168
NP_000240.1 168
NP_000240.1 222
NP_000240.1 222
NP_000240.1 243
NP_000240.1 287
NP_000240.1 287
NP_000240.1 287
NP_000240.1 338
NP_000240.1 338
NP_000240.1 635
NP_000240.1 635
NP_000240.1 64
NP_000240.1 64
NP_000240.1 418
NP_000240.1 450
NP_000240.1 450
NP_000240.1 484
NP_000240.1 591
NP_000240.1 631
NP_000240.1 631
NP_000240.1 644
NP_000240.1 667
NP_000240.1 77
NP_000240.1 26
NP_000240.1 26
NP_000240.1 301
NP_000240.1 407
NP_000240.1 409
NP_000240.1 445
NP_000240.1 689
NP_000240.1 700
NP_000240.1 742
NP_000240.1 742
NP_000240.1 13
NP_000240.1 13
NP_000240.1 172
NP_000240.1 199
NP_000240.1 23
NP_000240.1 297
NP_000240.1 34
NP_000240.1 358
NP_000240.1 358
NP_000240.1 448
NP_000240.1 460
NP_000240.1 515
NP_000240.1 519
NP_000240.1 53
NP_000240.1 557
NP_000240.1 600
NP_000240.1 605
NP_000240.1 620
NP_000240.1 651
NP_000240.1 663
NP_000240.1 669
NP_000240.1 693
NP_000240.1 71
NP_000240.1 78
NP_000240.1 144
NP_000240.1 244
NP_000240.1 336
NP_000240.1 351
NP_000240.1 354
NP_000240.1 54
NP_000240.1 54
NP_000240.1 67
NP_000240.1 6
NP_000240.1 264
NP_000240.1 289
NP_000240.1 308
NP_000240.1 312
NP_000240.1 318
NP_000240.1 329
NP_000240.1 518
NP_000240.1 518
NP_000240.1 727
NP_000240.1 733
NP_000240.1 733
NP_000240.1 176
NP_000240.1 229
NP_000240.1 231
NP_000240.1 25
NP_000240.1 276
NP_000240.1 419
NP_000240.1 59
NP_000240.1 611
NP_000240.1 643
NP_000240.1 68
NP_000240.1 719
NP_000240.1 719
NP_000240.1 728
NP_000240.1 740
NP_000240.1 8
NP_000240.1 11
NP_000240.1 135
NP_000240.1 166
NP_000240.1 296
NP_000240.1 397
NP_000240.1 404
NP_000240.1 404
NP_000240.1 40
NP_000240.1 507
NP_000240.1 507
NP_000240.1 525
NP_000240.1 540
NP_000240.1 549
NP_000240.1 564
NP_000240.1 564
NP_000240.1 582
NP_000240.1 590
NP_000240.1 628
NP_000240.1 639
NP_000240.1 641
NP_000240.1 658
NP_000240.1 140
NP_000240.1 196
NP_000240.1 236
NP_000240.1 286
NP_000240.1 377
NP_000240.1 461
NP_000240.1 471
NP_000240.1 471
NP_000240.1 488
NP_000240.1 488
NP_000240.1 52
NP_000240.1 52
NP_000240.1 618
NP_000240.1 670
NP_000240.1 70
NP_000240.1 1
NP_000240.1 342
NP_000240.1 35
NP_000240.1 383
NP_000240.1 524
NP_000240.1 587
NP_000240.1 587
NP_000240.1 156
NP_000240.1 3
NP_000240.1 583
NP_000240.1 583
NP_000240.1 626
NP_000240.1 626
NP_000240.1 88
NP_000240.1 290
NP_000240.1 350
NP_000240.1 437
NP_000240.1 593
NP_000240.1 648
NP_000240.1 649
NP_000240.1 129
NP_000240.1 225
NP_000240.1 225
NP_000240.1 271
NP_000240.1 332
NP_000240.1 340
NP_000240.1 368
NP_000240.1 421
NP_000240.1 467
NP_000240.1 467
NP_000240.1 556
NP_000240.1 595
NP_000240.1 627
NP_000240.1 698
NP_000240.1 702
NP_000240.1 702
NP_000240.1 114
NP_000240.1 116
NP_000240.1 116
NP_000240.1 119
NP_000240.1 14
NP_000240.1 212
NP_000240.1 270
NP_000240.1 310
NP_000240.1 452
NP_000240.1 455
NP_000240.1 455
NP_000240.1 45
NP_000240.1 66
NP_000240.1 82
NP_000240.1 126
NP_000240.1 130
NP_000240.1 130
NP_000240.1 343
NP_000240.1 16
NP_000240.1 24
NP_000240.1 314
NP_000240.1 326
NP_000240.1 378
NP_000240.1 384
NP_000240.1 51
NP_000240.1 520
NP_000240.1 531
NP_000240.1 573
NP_000240.1 612
NP_000240.1 704
NP_000240.1 716
NP_000240.1 720
NP_000240.1 7
NP_000241.1 519
NP_000242.1 123
NP_000242.1 230
NP_000242.1 230
NP_000242.1 266
NP_000242.1 305
NP_000242.1 305
NP_000242.1 370
NP_000242.1 398
NP_000242.1 499
NP_000242.1 500
NP_000242.1 573
NP_000242.1 765
NP_000242.1 834
NP_000242.1 844
NP_000242.1 227
NP_000242.1 308
NP_000242.1 340
NP_000242.1 340
NP_000242.1 373
NP_000242.1 382
NP_000242.1 482
NP_000242.1 482
NP_000242.1 482
NP_000242.1 501
NP_000242.1 55
NP_000242.1 621
NP_000242.1 638
NP_000242.1 115
NP_000242.1 127
NP_000242.1 139
NP_000242.1 242
NP_000242.1 254
NP_000242.1 263
NP_000242.1 285
NP_000242.1 311
NP_000242.1 354
NP_000242.1 400
NP_000242.1 486
NP_000242.1 486
NP_000242.1 547
NP_000242.1 566
NP_000242.1 566
NP_000242.1 596
NP_000242.1 671
NP_000242.1 835
NP_000242.1 84
NP_000242.1 116
NP_000242.1 133
NP_000242.1 231
NP_000242.1 236
NP_000242.1 386
NP_000242.1 49
NP_000242.1 49
NP_000242.1 543
NP_000242.1 603
NP_000242.1 660
NP_000242.1 176
NP_000242.1 404
NP_000242.1 527
NP_000242.1 822
NP_000242.1 130
NP_000242.1 215
NP_000242.1 239
NP_000242.1 288
NP_000242.1 324
NP_000242.1 377
NP_000242.1 402
NP_000242.1 402
NP_000242.1 409
NP_000242.1 451
NP_000242.1 518
NP_000242.1 574
NP_000242.1 593
NP_000242.1 662
NP_000242.1 662
NP_000242.1 12
NP_000242.1 177
NP_000242.1 198
NP_000242.1 226
NP_000242.1 28
NP_000242.1 464
NP_000242.1 480
NP_000242.1 483
NP_000242.1 48
NP_000242.1 530
NP_000242.1 562
NP_000242.1 569
NP_000242.1 569
NP_000242.1 56
NP_000242.1 7
NP_000242.1 842
NP_000242.1 86
NP_000242.1 878
NP_000242.1 195
NP_000242.1 25
NP_000242.1 40
NP_000242.1 587
NP_000242.1 630
NP_000242.1 674
NP_000242.1 692
NP_000242.1 713
NP_000242.1 715
NP_000242.1 721
NP_000242.1 424
NP_000242.1 424
NP_000242.1 46
NP_000242.1 610
NP_000242.1 639
NP_000242.1 783
NP_000242.1 829
NP_000242.1 169
NP_000242.1 217
NP_000242.1 418
NP_000242.1 633
NP_000242.1 666
NP_000242.1 679
NP_000242.1 691
NP_000242.1 704
NP_000242.1 735
NP_000242.1 747
NP_000242.1 747
NP_000242.1 766
NP_000242.1 841
NP_000242.1 865
NP_000242.1 883
NP_000242.1 883
NP_000242.1 11
NP_000242.1 173
NP_000242.1 213
NP_000242.1 279
NP_000242.1 280
NP_000242.1 376
NP_000242.1 380
NP_000242.1 407
NP_000242.1 440
NP_000242.1 52
NP_000242.1 556
NP_000242.1 559
NP_000242.1 595
NP_000242.1 602
NP_000242.1 75
NP_000242.1 762
NP_000242.1 849
NP_000242.1 888
NP_000242.1 93
NP_000242.1 172
NP_000242.1 229
NP_000242.1 235
NP_000242.1 246
NP_000242.1 249
NP_000242.1 347
NP_000242.1 430
NP_000242.1 449
NP_000242.1 555
NP_000242.1 567
NP_000242.1 661
NP_000242.1 141
NP_000242.1 152
NP_000242.1 253
NP_000242.1 261
NP_000242.1 26
NP_000242.1 300
NP_000242.1 663
NP_000242.1 672
NP_000242.1 779
NP_000242.1 136
NP_000242.1 184
NP_000242.1 294
NP_000242.1 296
NP_000242.1 366
NP_000242.1 37
NP_000242.1 447
NP_000242.1 657
NP_000242.1 836
NP_000242.1 85
NP_000242.1 88
NP_000242.1 196
NP_000242.1 336
NP_000242.1 415
NP_000242.1 591
NP_000242.1 5
NP_000242.1 618
NP_000242.1 69
NP_000242.1 233
NP_000242.1 255
NP_000242.1 271
NP_000242.1 271
NP_000242.1 325
NP_000242.1 723
NP_000242.1 743
NP_000242.1 77
NP_000242.1 206
NP_000242.1 292
NP_000242.1 320
NP_000242.1 32
NP_000242.1 441
NP_000242.1 526
NP_000242.1 557
NP_000242.1 568
NP_000242.1 754
NP_000242.1 788
NP_000242.1 788
NP_000242.1 788
NP_000242.1 803
NP_000242.1 807
NP_000242.1 810
NP_000242.1 8
NP_000242.1 764
NP_000242.1 118
NP_000242.1 238
NP_000242.1 408
NP_000242.1 408
NP_000242.1 43
NP_000242.1 563
NP_000242.1 570
NP_000242.1 769
NP_000242.1 98
NP_000242.1 257
NP_000242.1 367
NP_000242.1 417
NP_000242.1 417
NP_000242.1 470
NP_000242.1 532
NP_000242.1 582
NP_000242.1 598
NP_000242.1 63
NP_000242.1 63
NP_000242.1 642
NP_000242.1 684
NP_000242.1 705
NP_000242.1 797
NP_000242.1 89
NP_000243.1 184
NP_000243.1 180
NP_000243.1 428
NP_000243.1 503
NP_000243.1 84
NP_000243.1 270
NP_000243.1 489
NP_000243.1 157
NP_000243.1 305
NP_000243.1 33
NP_000243.1 48
NP_000243.1 48
NP_000243.1 598
NP_000243.1 44
NP_000243.1 52
NP_000243.1 52
NP_000243.1 144
NP_000243.1 202
NP_000243.1 321
NP_000243.1 363
NP_000243.1 409
NP_000243.1 133
NP_000243.1 317
NP_000243.1 134
NP_000243.1 438
NP_000243.1 199
NP_000243.1 436
NP_000243.1 453
NP_000243.1 297
NP_000243.1 339
NP_000243.1 472
NP_000243.1 140
NP_000243.1 198
NP_000243.1 324
NP_000243.1 324
NP_000243.1 364
NP_000245.2 1128
NP_000245.2 705
NP_000245.2 890
NP_000246.2 631
NP_000247.2 1056
NP_000247.2 109
NP_000247.2 181
NP_000247.2 388
NP_000247.2 58
NP_000247.2 741
NP_000247.2 848
NP_000247.2 1073
NP_000247.2 1073
NP_000247.2 309
NP_000247.2 357
NP_000247.2 845
NP_000247.2 945
NP_000247.2 1023
NP_000247.2 1027
NP_000247.2 1076
NP_000247.2 151
NP_000247.2 151
NP_000247.2 152
NP_000247.2 391
NP_000247.2 560
NP_000247.2 613
NP_000247.2 528
NP_000247.2 913
NP_000247.2 374
NP_000247.2 981
NP_000247.2 1010
NP_000247.2 1096
NP_000247.2 112
NP_000247.2 332
NP_000247.2 567
NP_000247.2 60
NP_000247.2 60
NP_000247.2 722
NP_000247.2 915
NP_000247.2 144
NP_000247.2 235
NP_000247.2 439
NP_000247.2 532
NP_000247.2 61
NP_000247.2 853
NP_000247.2 853
NP_000247.2 390
NP_000247.2 154
NP_000247.2 551
NP_000247.2 603
NP_000247.2 837
NP_000247.2 852
NP_000247.2 1238
NP_000247.2 156
NP_000247.2 667
NP_000247.2 667
NP_000247.2 1065
NP_000247.2 1108
NP_000247.2 1209
NP_000247.2 1216
NP_000247.2 185
NP_000247.2 543
NP_000247.2 579
NP_000247.2 600
NP_000247.2 932
NP_000247.2 1110
NP_000247.2 348
NP_000247.2 632
NP_000247.2 819
NP_000247.2 844
NP_000247.2 1159
NP_000247.2 1230
NP_000247.2 295
NP_000247.2 305
NP_000247.2 412
NP_000247.2 621
NP_000247.2 631
NP_000247.2 1157
NP_000247.2 1161
NP_000247.2 117
NP_000247.2 121
NP_000247.2 329
NP_000247.2 453
NP_000247.2 672
NP_000247.2 699
NP_000247.2 73
NP_000247.2 756
NP_000247.2 795
NP_000247.2 242
NP_000247.2 362
NP_000247.2 444
NP_000247.2 593
NP_000247.2 871
NP_000247.2 871
NP_000247.2 914
NP_000247.2 1101
NP_000247.2 1101
NP_000247.2 146
NP_000247.2 343
NP_000247.2 705
NP_000247.2 927
NP_000247.2 959
NP_000247.2 1112
NP_000247.2 196
NP_000247.2 42
NP_000247.2 792
NP_000247.2 79
NP_000247.2 842
NP_000247.2 904
NP_000247.2 1158
NP_000247.2 178
NP_000247.2 437
NP_000247.2 454
NP_000247.2 471
NP_000247.2 598
NP_000247.2 681
NP_000247.2 771
NP_000247.2 840
NP_000248.2 676
NP_000248.2 789
NP_000251.3 2009
NP_000251.3 1232
NP_000251.3 1861
NP_000251.3 166
NP_000251.3 519
NP_000251.3 1109
NP_000251.3 195
NP_000251.3 325
NP_000251.3 1255
NP_000251.3 2078
NP_000251.3 725
NP_000251.3 1244
NP_000251.3 1188
NP_000254.2 315
NP_000254.2 169
NP_000255.2 531
NP_000255.2 948
NP_000255.2 934
NP_000255.2 93
NP_000258.1 1949
NP_000258.1 1047
NP_000258.1 2579
NP_000258.1 595
NP_000258.1 767
NP_000258.1 1366
NP_000258.1 1803
NP_000258.1 1153
NP_000258.1 1823
NP_000258.1 354
NP_000258.1 1817
NP_000258.1 2264
NP_000258.1 2681
NP_000258.1 580
NP_000259.1 43
NP_000259.1 332
NP_000259.1 69
NP_000262.2 140
NP_000262.2 601
NP_000262.2 1204
NP_000262.2 1221
NP_000262.2 733
NP_000262.2 344
NP_000262.2 932
NP_000262.2 744
NP_000262.2 768
NP_000263.2 396
NP_000266.2 654
NP_000266.2 289
NP_000268.1 269
NP_000268.1 120
NP_000268.1 377
NP_000273.2 259
NP_000273.2 342
NP_000274.2 514
NP_000274.2 83
NP_000274.2 497
NP_000275.1 288
NP_000275.1 333
NP_000275.1 358
NP_000275.1 387
NP_000275.1 312
NP_000275.1 312
NP_000275.1 314
NP_000275.1 388
NP_000275.1 390
NP_000275.1 383
NP_000276.2 209
NP_000277.1 297
NP_000277.1 300
NP_000278.3 447
NP_000278.3 614
NP_000278.3 232
NP_000279.1 7
NP_000279.1 18
NP_000287.3 149
NP_000291.1 48
NP_000295.1 95
NP_000295.1 94
NP_000295.1 145
NP_000295.1 80
NP_000295.1 47
NP_000295.1 7
NP_000299.2 191
NP_000299.2 95
NP_000300.1 67
NP_000301.1 271
NP_000304.2 323
NP_000308.1 121
NP_000309.1 289
NP_000312.2 73
NP_000312.2 73
NP_000312.2 146
NP_000312.2 295
NP_000312.2 102
NP_000312.2 354
NP_000312.2 383
NP_000312.2 471
NP_000312.2 689
NP_000312.2 19
NP_000312.2 398
NP_000312.2 587
NP_000312.2 748
NP_000312.2 843
NP_000312.2 818
NP_000312.2 486
NP_000312.2 265
NP_000312.2 745
NP_000312.2 636
NP_000312.2 23
NP_000312.2 342
NP_000312.2 345
NP_000312.2 77
NP_000312.2 155
NP_000312.2 529
NP_000313.2 38
NP_000313.2 301
NP_000313.2 141
NP_000318.1 114
NP_000319.1 215
NP_000326.2 1710
NP_000326.2 1396
NP_000326.2 851
NP_000326.2 1048
NP_000326.2 476
NP_000326.2 528
NP_000326.2 1038
NP_000333.1 822
NP_000337.1 246
NP_000339.2 252
NP_000341.2 409
NP_000341.2 616
NP_000341.2 963
NP_000341.2 976
NP_000341.2 873
NP_000341.2 1071
NP_000341.2 1181
NP_000343.2 1170
NP_000345.2 372
NP_000345.2 186
NP_000345.2 59
NP_000346.2 309
NP_000347.2 166
NP_000347.2 1379
NP_000347.2 469
NP_000347.2 141
NP_000347.2 1380
NP_000347.2 470
NP_000347.2 959
NP_000347.2 129
NP_000350.1 445
NP_000350.1 408
NP_000350.1 435
NP_000351.2 95
NP_000359.1 481
NP_000359.1 420
NP_000359.1 892
NP_000359.1 837
NP_000359.1 891
NP_000359.1 504
NP_000359.1 301
NP_000359.1 527
NP_000359.1 654
NP_000359.1 478
NP_000359.1 571
NP_000359.1 839
NP_000359.1 857
NP_000359.1 385
NP_000359.1 330
NP_000359.1 630
NP_000359.1 196
NP_000359.1 331
NP_000359.1 561
NP_000359.1 91
NP_000359.1 635
NP_000359.1 271
NP_000361.1 7
NP_000361.1 249
NP_000361.1 172
NP_000361.1 163
NP_000363.1 490
NP_000363.1 311
NP_000363.1 501
NP_000363.1 244
NP_000363.1 191
NP_000363.1 389
NP_000365.3 2
NP_000366.1 133
NP_000368.1 366
NP_000368.1 4
NP_000371.1 182
NP_000374.1 264
NP_000374.1 505
NP_000374.1 370
NP_000375.2 1755
NP_000375.2 3904
NP_000375.2 3969
NP_000375.2 4061
NP_000375.2 1451
NP_000375.2 1822
NP_000375.2 3067
NP_000375.2 1856
NP_000378.1 300
NP_000378.1 67
NP_000378.1 29
NP_000392.3 187
NP_000395.2 95
NP_000395.2 489
NP_000395.2 18
NP_000395.2 392
NP_000395.2 397
NP_000395.2 527
NP_000395.2 57
NP_000395.2 360
NP_000396.2 112
NP_000402.3 261
NP_000402.3 219
NP_000402.3 631
NP_000405.1 404
NP_000407.1 274
NP_000407.1 274
NP_000407.1 37
NP_000407.1 265
NP_000407.1 44
NP_000407.1 175
NP_000412.3 484
NP_000412.3 521
NP_000415.2 550
NP_000416.1 960
NP_000416.1 8
NP_000417.2 619
NP_000417.2 683
NP_000417.2 2004
NP_000417.2 1902
NP_000417.2 2513
NP_000417.2 3035
NP_000417.2 1210
NP_000417.2 179
NP_000417.2 2013
NP_000417.2 2427
NP_000417.2 621
NP_000417.2 1208
NP_000417.2 1754
NP_000419.1 1793
NP_000421.1 342
NP_000421.1 97
NP_000421.1 245
NP_000421.1 180
NP_000421.1 180
NP_000421.1 220
NP_000421.1 235
NP_000421.1 25
NP_000421.1 148
NP_000421.1 117
NP_000421.1 277
NP_000421.1 216
NP_000421.1 312
NP_000421.1 51
NP_000421.1 175
NP_000421.1 303
NP_000421.1 351
NP_000421.1 351
NP_000421.1 46
NP_000421.1 54
NP_000421.1 239
NP_000421.1 152
NP_000421.1 304
NP_000421.1 304
NP_000421.1 355
NP_000421.1 215
NP_000421.1 223
NP_000421.1 257
NP_000421.1 340
NP_000421.1 55
NP_000421.1 102
NP_000421.1 367
NP_000421.1 258
NP_000424.2 134
NP_000424.2 391
NP_000431.2 778
NP_000436.2 1702
NP_000436.2 1939
NP_000436.2 1955
NP_000446.1 297
NP_000446.1 330
NP_000446.1 134
NP_000446.1 278
NP_000446.1 73
NP_000446.1 57
NP_000446.1 192
NP_000446.1 300
NP_000446.1 140
NP_000446.1 282
NP_000446.1 282
NP_000446.1 67
NP_000446.1 312
NP_000446.1 217
NP_000446.1 281
NP_000446.1 240
NP_000449.1 16
NP_000456.2 219
NP_000456.2 645
NP_000456.2 287
NP_000456.2 606
NP_000456.2 717
NP_000456.2 209
NP_000456.2 209
NP_000456.2 657
NP_000456.2 400
NP_000456.2 180
NP_000456.2 422
NP_000457.1 1127
NP_000457.1 1169
NP_000457.1 700
NP_000465.1 103
NP_000467.1 47
NP_000468.1 291
NP_000469.3 520
NP_000470.2 474
NP_000476.1 88
NP_000479.1 354
NP_000479.1 341
NP_000479.1 323
NP_000483.3 959
NP_000483.3 104
NP_000483.3 1301
NP_000483.3 59
NP_000483.3 658
NP_000483.3 764
NP_000483.3 1303
NP_000483.3 268
NP_000483.3 287
NP_000483.3 386
NP_000483.3 1202
NP_000483.3 565
NP_000483.3 1400
NP_000483.3 343
NP_000483.3 378
NP_000483.3 493
NP_000483.3 637
NP_000483.3 685
NP_000483.3 685
NP_000483.3 1418
NP_000483.3 726
NP_000483.3 241
NP_000483.3 330
NP_000483.3 473
NP_000483.3 551
NP_000483.3 1054
NP_000483.3 105
NP_000483.3 1295
NP_000483.3 1383
NP_000483.3 142
NP_000483.3 148
NP_000483.3 177
NP_000483.3 269
NP_000483.3 336
NP_000483.3 444
NP_000483.3 864
NP_000483.3 942
NP_000483.3 1258
NP_000483.3 137
NP_000483.3 183
NP_000483.3 365
NP_000483.3 671
NP_000483.3 818
NP_000483.3 88
NP_000483.3 953
NP_000483.3 1165
NP_000483.3 1177
NP_000483.3 1250
NP_000483.3 1363
NP_000483.3 283
NP_000483.3 447
NP_000483.3 598
NP_000483.3 684
NP_000483.3 684
NP_000483.3 143
NP_000483.3 17
NP_000483.3 316
NP_000483.3 342
NP_000483.3 861
NP_000483.3 1231
NP_000483.3 1297
NP_000483.3 1435
NP_000483.3 641
NP_000483.3 809
NP_000483.3 821
NP_000483.3 1179
NP_000483.3 1220
NP_000483.3 663
NP_000483.3 966
NP_000483.3 1063
NP_000483.3 19
NP_000483.3 361
NP_000483.3 361
NP_000483.3 79
NP_000483.3 1014
NP_000483.3 109
NP_000483.3 515
NP_000483.3 913
NP_000483.3 1001
NP_000483.3 1360
NP_000483.3 456
NP_000483.3 739
NP_000483.3 868
NP_000483.3 922
NP_000483.3 938
NP_000492.2 288
NP_000492.2 372
NP_000492.2 582
NP_000492.2 197
NP_000492.2 243
NP_000492.2 284
NP_000492.2 388
NP_000492.2 403
NP_000492.2 643
NP_000492.2 146
NP_000492.2 15
NP_000492.2 160
NP_000492.2 203
NP_000492.2 44
NP_000492.2 368
NP_000492.2 399
NP_000493.1 515
NP_000495.1 272
NP_000497.1 155
NP_000499.1 238
NP_000499.1 544
NP_000499.1 541
NP_000501.1 79
NP_000508.1 1
NP_000508.1 1
NP_000508.1 40
NP_000509.1 129
NP_000509.1 109
NP_000509.1 48
NP_000509.1 95
NP_000509.1 40
NP_000509.1 27
NP_000509.1 7
NP_000509.1 65
NP_000509.1 115
NP_000509.1 18
NP_000509.1 9
NP_000509.1 42
NP_000509.1 46
NP_000509.1 37
NP_000509.1 6
NP_000509.1 73
NP_000509.1 73
NP_000509.1 73
NP_000509.1 13
NP_000509.1 16
NP_000509.1 38
NP_000509.1 38
NP_000509.1 110
NP_000509.1 2
NP_000510.1 60
NP_000511.2 504
NP_000511.2 240
NP_000511.2 427
NP_000512.1 512
NP_000512.1 511
NP_000512.1 414
NP_000512.1 39
NP_000518.1 817
NP_000518.1 227
NP_000518.1 309
NP_000518.1 493
NP_000519.2 802
NP_000521.2 104
NP_000521.2 197
NP_000522.3 135
NP_000522.3 254
NP_000522.3 295
NP_000522.3 10
NP_000522.3 47
NP_000522.3 47
NP_000522.3 126
NP_000522.3 196
NP_000522.3 297
NP_000522.3 303
NP_000522.3 216
NP_000522.3 122
NP_000522.3 273
NP_000522.3 188
NP_000522.3 18
NP_000522.3 151
NP_000522.3 14
NP_000522.3 112
NP_000522.3 91
NP_000522.3 298
NP_000522.3 120
NP_000522.3 293
NP_000523.2 331
NP_000523.2 407
NP_000523.2 129
NP_000523.2 217
NP_000523.2 392
NP_000526.1 199
NP_000526.1 287
NP_000526.1 341
NP_000526.1 578
NP_000526.1 371
NP_000526.1 249
NP_000526.1 261
NP_000526.1 286
NP_000526.1 414
NP_000526.1 526
NP_000526.1 288
NP_000526.1 719
NP_000526.1 109
NP_000526.1 74
NP_000526.1 590
NP_000526.1 611
NP_000526.1 359
NP_000526.1 625
NP_000526.1 731
NP_000526.1 356
NP_000526.1 706
NP_000526.1 748
NP_000526.1 396
NP_000526.1 834
NP_000526.1 788
NP_000526.1 246
NP_000526.1 436
NP_000526.1 547
NP_000526.1 408
NP_000526.1 181
NP_000526.1 268
NP_000526.1 61
NP_000532.2 309
NP_000534.3 284
NP_000534.3 119
NP_000534.3 262
NP_000534.3 474
NP_000534.3 333
NP_000534.3 187
NP_000534.3 192
NP_000536.5 292
NP_000536.5 44
NP_000537.3 161
NP_000537.3 110
NP_000537.3 213
NP_000537.3 210
NP_000537.3 229
NP_000537.3 375
NP_000537.3 178
NP_000537.3 132
NP_000537.3 270
NP_000537.3 153
NP_000537.3 303
NP_000537.3 46
NP_000537.3 99
NP_000537.3 150
NP_000537.3 122
NP_000537.3 173
NP_000537.3 218
NP_000537.3 73
NP_000539.2 691
NP_000539.2 1233
NP_000539.2 1515
NP_000539.2 1246
NP_000539.2 1755
NP_000539.2 1134
NP_000539.2 1472
NP_000539.2 654
NP_000539.2 11
NP_000539.2 1394
NP_000539.2 1548
NP_000539.2 512
NP_000539.2 16
NP_000539.2 954
NP_000539.2 276
NP_000539.2 1645
NP_000539.2 1267
NP_000539.2 1389
NP_000539.2 1281
NP_000539.2 687
NP_000539.2 1247
NP_000539.2 1247
NP_000539.2 831
NP_000539.2 190
NP_000539.2 1069
NP_000539.2 118
NP_000539.2 1372
NP_000541.1 353
NP_000541.1 36
NP_000541.1 368
NP_000542.1 205
NP_000542.1 150
NP_000542.1 73
NP_000542.1 160
NP_000542.1 136
NP_000542.1 168
NP_000542.1 65
NP_000542.1 62
NP_000543.2 812
NP_000544.2 1306
NP_000544.2 1197
NP_000544.2 1231
NP_000544.2 727
NP_000545.1 177
NP_000630.1 88
NP_000700.1 248
NP_000700.1 40
NP_000700.1 40
NP_000700.1 288
NP_000700.1 437
NP_000700.1 5
NP_000700.1 304
NP_000700.1 221
NP_000700.1 306
NP_000724.1 43
NP_000731.1 392
NP_000751.1 317
NP_000751.1 416
NP_000775.1 25
NP_000775.1 3
NP_000775.1 119
NP_000775.1 273
NP_000775.1 288
NP_000775.1 315
NP_000775.1 102
NP_000775.1 125
NP_000776.1 211
NP_000776.1 232
NP_000776.1 88
NP_000778.3 206
NP_000780.1 440
NP_000780.1 5
NP_000788.2 79
NP_000824.1 210
NP_000825.2 864
NP_000825.2 34
NP_000847.2 391
NP_000851.2 104
NP_000851.2 59
NP_000851.2 78
NP_000890.1 96
NP_000891.2 15
NP_000911.2 1137
NP_000932.3 194
NP_000932.3 444
NP_000933.1 188
NP_000933.1 186
NP_000933.1 42
NP_000956.2 403
NP_000966.2 68
NP_000966.2 159
NP_001001430.1 141
NP_001001430.1 272
NP_001006658.1 964
NP_001008217.1 91
NP_001008223.1 58
NP_001010892.1 56
NP_001010892.1 223
NP_001010892.1 424
NP_001011658.1 91
NP_001011658.1 53
NP_001011658.1 18
NP_001011658.1 130
NP_001011658.1 64
NP_001012.1 68
NP_001012331.1 70
NP_001012533.1 385
NP_001013.1 103
NP_001013725.2 465
NP_001013725.2 190
NP_001015879.1 30
NP_001015880.1 437
NP_001015880.1 221
NP_001017361.1 108
NP_001017361.1 100
NP_001017420.1 293
NP_001017420.1 487
NP_001017420.1 99
NP_001017420.1 304
NP_001017420.1 292
NP_001017420.1 533
NP_001017420.1 251
NP_001017420.1 298
NP_001017420.1 103
NP_001017420.1 103
NP_001017420.1 255
NP_001017420.1 140
NP_001017420.1 85
NP_001017420.1 254
NP_001017420.1 254
NP_001017420.1 371
NP_001017420.1 371
NP_001017420.1 249
NP_001017995.1 324
NP_001017995.1 50
NP_001018864.2 112
NP_001018864.2 509
NP_001018864.2 506
NP_001018864.2 142
NP_001019784.2 218
NP_001019801.3 72
NP_001019801.3 410
NP_001019801.3 403
NP_001019801.3 31
NP_001020.2 11
NP_001020018.1 560
NP_001020029.1 638
NP_001020029.1 2046
NP_001020278.1 19
NP_001025042.2 34
NP_001025054.1 316
NP_001025054.1 919
NP_001025482.1 141
NP_001025482.1 287
NP_001026896.2 86
NP_001027392.1 576
NP_001027392.1 252
NP_001027555.1 153
NP_001027555.1 155
NP_001027555.1 154
NP_001027555.1 183
NP_001028.1 116
NP_001029027.1 451
NP_001030022.1 7
NP_001030025.1 1031
NP_001030025.1 1033
NP_001030025.1 802
NP_001030025.1 809
NP_001030333.1 145
NP_001030333.1 136
NP_001032722.1 313
NP_001034679.2 2525
NP_001034965.1 77
NP_001035047.1 169
NP_001035202.1 944
NP_001035202.1 1148
NP_001035237.1 73
NP_001035526.1 121
NP_001035706.1 329
NP_001035905.1 203
NP_001035905.1 584
NP_001035957.1 2174
NP_001035957.1 1302
NP_001035957.1 2465
NP_001035957.1 167
NP_001035957.1 514
NP_001035957.1 875
NP_001035957.1 679
NP_001035957.1 1153
NP_001035957.1 1275
NP_001035957.1 727
NP_001035957.1 586
NP_001035963.1 324
NP_001035963.1 145
NP_001037850.1 356
NP_001068566.1 241
NP_001070.2 504
NP_001070962.1 853
NP_001072.2 2310
NP_001073136.1 225
NP_001073136.1 303
NP_001073336.1 94
NP_001073883.2 1949
NP_001073911.1 336
NP_001073932.1 2845
NP_001073932.1 1949
NP_001073932.1 219
NP_001073932.1 3377
NP_001073932.1 1118
NP_001073946.1 695
NP_001073985.1 239
NP_001073986.1 1258
NP_001073986.1 1286
NP_001073986.1 726
NP_001073991.2 1489
NP_001073991.2 340
NP_001073991.2 1250
NP_001073991.2 1615
NP_001073991.2 1298
NP_001075.1 691
NP_001076580.1 7
NP_001077430.1 122
NP_001077430.1 1280
NP_001077430.1 1415
NP_001077430.1 698
NP_001077430.1 1313
NP_001077430.1 1402
NP_001077431.1 502
NP_001077431.1 670
NP_001077431.1 139
NP_001077431.1 172
NP_001077431.1 657
NP_001077431.1 264
NP_001077431.1 453
NP_001077431.1 227
NP_001077431.1 173
NP_001077431.1 472
NP_001089.1 776
NP_001092744.1 298
NP_001092744.1 284
NP_001098713.1 654
NP_001098713.1 753
NP_001098713.1 73
NP_001098713.1 459
NP_001098713.1 354
NP_001098713.1 748
NP_001098713.1 175
NP_001098713.1 379
NP_001098713.1 652
NP_001098713.1 437
NP_001098713.1 323
NP_001098713.1 653
NP_001098713.1 269
NP_001098713.1 366
NP_001098713.1 585
NP_001098713.1 562
NP_001101.1 422
NP_001102.2 359
NP_001103279.2 106
NP_001103279.2 300
NP_001103279.2 462
NP_001104026.1 15
NP_001104026.1 7
NP_001104026.1 1424
NP_001104026.1 1483
NP_001104026.1 2119
NP_001104026.1 1594
NP_001104026.1 23
NP_001104026.1 1052
NP_001104026.1 1952
NP_001104026.1 2212
NP_001104262.1 456
NP_001104262.1 89
NP_001104262.1 20
NP_001104262.1 262
NP_001104262.1 267
NP_001104262.1 306
NP_001104262.1 482
NP_001104262.1 272
NP_001104262.1 27
NP_001104262.1 28
NP_001104262.1 18
NP_001104262.1 19
NP_001104262.1 302
NP_001104262.1 16
NP_001104262.1 355
NP_001104262.1 120
NP_001104262.1 348
NP_001104262.1 283
NP_001104262.1 333
NP_001104262.1 443
NP_001104262.1 48
NP_001104262.1 236
NP_001104262.1 258
NP_001104262.1 139
NP_001104262.1 263
NP_001104262.1 263
NP_001104262.1 374
NP_001104262.1 388
NP_001104262.1 397
NP_001104262.1 399
NP_001104262.1 399
NP_001104262.1 402
NP_001104262.1 10
NP_001104262.1 303
NP_001104262.1 362
NP_001104262.1 116
NP_001104262.1 312
NP_001104262.1 312
NP_001104262.1 497
NP_001104595.1 684
NP_001108108.1 372
NP_001116078.1 193
NP_001116078.1 218
NP_001116229.1 285
NP_001116229.1 276
NP_001116427.1 170
NP_001116855.1 1430
NP_001116855.1 1588
NP_001116855.1 379
NP_001116857.1 1157
NP_001116857.1 1435
NP_001119600.1 55
NP_001120693.1 1266
NP_001120693.1 940
NP_001120693.1 1617
NP_001120727.1 113
NP_001120727.1 677
NP_001120800.1 373
NP_001121173.1 370
NP_001121371.1 798
NP_001121897.1 31
NP_001121897.1 385
NP_001121897.1 368
NP_001121897.1 120
NP_001121897.1 410
NP_001121897.1 405
NP_001121897.1 488
NP_001122321.1 1161
NP_001122321.1 975
NP_001122321.1 1588
NP_001123237.1 367
NP_001123237.1 348
NP_001123237.1 302
NP_001123539.1 567
NP_001123561.1 173
NP_001124155.1 163
NP_001124438.1 475
NP_001128303.1 790
NP_001128303.1 729
NP_001128303.1 304
NP_001128303.1 725
NP_001128303.1 634
NP_001128303.1 701
NP_001128303.1 539
NP_001129071.1 369
NP_001130.1 463
NP_001135887.1 98
NP_001135918.1 207
NP_001135918.1 540
NP_001136089.1 462
NP_001136272.1 2803
NP_001136272.1 1451
NP_001136272.1 1653
NP_001137453.1 291
NP_001137453.1 34
NP_001138780.1 207
NP_001138880.1 466
NP_001139114.1 830
NP_001139512.1 307
NP_001139761.1 455
NP_001142.2 175
NP_001152759.1 49
NP_001153244.1 304
NP_001153244.1 93
NP_001153244.1 93
NP_001153244.1 245
NP_001153244.1 303
NP_001153244.1 77
NP_001156685.1 284
NP_001158202.1 178
NP_001159399.1 246
NP_001159585.1 983
NP_001159764.1 391
NP_001162.4 1415
NP_001162.4 151
NP_001162.4 1259
NP_001164100.1 944
NP_001164432.1 1200
NP_001164432.1 750
NP_001165906.1 686
NP_001165906.1 782
NP_001167551.1 957
NP_001167560.1 142
NP_001170788.1 77
NP_001170788.1 303
NP_001171478.1 495
NP_001171478.1 372
NP_001171914.1 899
NP_001171914.1 1008
NP_001173.2 490
NP_001173.2 533
NP_001173.2 96
NP_001173.2 65
NP_001180.1 113
NP_001180.1 113
NP_001180.1 35
NP_001181927.1 1005
NP_001181927.1 894
NP_001181927.1 1006
NP_001181927.1 386
NP_001195.2 63
NP_001195.2 476
NP_001195.2 15
NP_001219.2 427
NP_001223.2 340
NP_001223.2 71
NP_001223.2 21
NP_001223.2 68
NP_001223.2 113
NP_001255.3 249
NP_001255.3 57
NP_001262.3 1644
NP_001262.3 485
NP_001262.3 1392
NP_001262.3 603
NP_001262.3 604
NP_001288.3 853
NP_001347.3 404
NP_001347.3 441
NP_001347.3 3
NP_001347.3 463
NP_001347.3 512
NP_001347.3 200
NP_001347.3 462
NP_001360.1 754
NP_001360.1 3606
NP_001373.2 234
NP_001387.2 388
NP_001387.2 413
NP_001387.2 151
NP_001387.2 368
NP_001387.2 316
NP_001387.2 208
NP_001387.2 48
NP_001387.2 154
NP_001387.2 434
NP_001387.2 282
NP_001390.1 317
NP_001390.1 46
NP_001390.1 188
NP_001390.1 222
NP_001390.1 91
NP_001390.1 274
NP_001390.1 270
NP_001420.2 2305
NP_001420.2 1613
NP_001444.2 380
NP_001447.2 1359
NP_001447.2 2193
NP_001447.2 1137
NP_001447.2 2122
NP_001447.2 1594
NP_001447.2 1308
NP_001447.2 731
NP_001448.2 2137
NP_001473.1 371
NP_001483.3 304
NP_001484.1 396
NP_001533.2 999
NP_001558.3 93
NP_001558.3 258
NP_001558.3 32
NP_001689.1 27
NP_001701.2 632
NP_001715.1 21
NP_001726.2 1625
NP_001744.2 134
NP_001744.2 159
NP_001744.2 160
NP_001745.2 148
NP_001784.2 277
NP_001784.2 327
NP_001805.3 350
NP_001805.3 352
NP_001834.2 291
NP_001835.3 353
NP_001835.3 1264
NP_001835.3 1120
NP_001835.3 1047
NP_001835.3 351
NP_001835.3 405
NP_001835.3 1483
NP_001839.2 489
NP_001839.2 286
NP_001840.3 488
NP_001845.3 596
NP_001857.1 66
NP_001867.2 317
NP_001867.2 534
NP_001876.1 115
NP_001876.1 21
NP_001895.1 236
NP_001895.1 425
NP_001911.1 316
NP_001911.1 321
NP_001911.1 314
NP_001911.1 323
NP_001933.2 621
NP_001933.2 543
NP_001933.2 361
NP_001933.2 41
NP_001934.2 1020
NP_001934.2 156
NP_001934.2 339
NP_001934.2 29
NP_001934.2 791
NP_001934.2 201
NP_001934.2 975
NP_001985.2 500
NP_002027.2 96
NP_002040.1 59
NP_002040.1 63
NP_002046.1 417
NP_002067.1 380
NP_002067.1 390
NP_002067.1 410
NP_002078.1 33
NP_002078.1 30
NP_002078.1 416
NP_002078.1 130
NP_002078.1 272
NP_002094.2 56
NP_002171.2 971
NP_002171.2 226
NP_002178.2 108
NP_002178.2 100
NP_002197.2 364
NP_002216.2 136
NP_002216.2 169
NP_002283.3 1602
NP_002285.1 179
NP_002285.1 41
NP_002285.1 341
NP_002285.1 325
NP_002285.1 284
NP_002285.1 197
NP_002326.2 718
NP_002326.2 269
NP_002326.2 1374
NP_002328.1 202
NP_002328.1 67
NP_002328.1 288
NP_002345.2 167
NP_002373.3 78
NP_002388.2 153
NP_002388.2 310
NP_002388.2 278
NP_002411.3 1169
NP_002428.1 41
NP_002428.1 8
NP_002428.1 45
NP_002428.1 151
NP_002430.3 383
NP_002440.2 115
NP_002462.2 1065
NP_002464.1 1941
NP_002476.2 30
NP_002476.2 517
NP_002476.2 71
NP_002476.2 61
NP_002476.2 61
NP_002476.2 70
NP_002476.2 35
NP_002476.2 233
NP_002476.2 102
NP_002476.2 381
NP_002476.2 495
NP_002476.2 42
NP_002476.2 273
NP_002476.2 270
NP_002476.2 663
NP_002479.1 76
NP_002486.1 154
NP_002486.1 97
NP_002491.2 206
NP_002492.2 321
NP_002492.2 415
NP_002492.2 116
NP_002492.2 332
NP_002492.2 338
NP_002492.2 351
NP_002492.2 324
NP_002492.2 337
NP_002492.2 361
NP_002492.2 347
NP_002511.1 288
NP_002520.2 554
NP_002520.2 621
NP_002529.1 58
NP_002543.2 409
NP_002573.1 288
NP_002606.3 218
NP_002606.3 40
NP_002608.1 113
NP_002608.1 236
NP_002624.2 221
NP_002632.1 452
NP_002632.1 154
NP_002632.1 442
NP_002632.1 372
NP_002632.1 144
NP_002632.1 84
NP_002632.1 26
NP_002644.4 256
NP_002684.1 1211
NP_002684.1 424
NP_002684.1 934
NP_002684.1 799
NP_002691.1 295
NP_002734.2 487
NP_002766.1 42
NP_002825.3 221
NP_002825.3 439
NP_002825.3 118
NP_002825.3 153
NP_002825.3 137
NP_002851.2 711
NP_002854.3 550
NP_002854.3 15
NP_002866.2 286
NP_002869.3 122
NP_002869.3 110
NP_002869.3 250
NP_002869.3 91
NP_002869.3 111
NP_002869.3 62
NP_002869.3 47
NP_002869.3 189
NP_002869.3 32
NP_002878.2 32
NP_002881.1 206
NP_002881.1 159
NP_002885.1 603
NP_002897.1 438
NP_002991.2 112
NP_002991.2 15
NP_002991.2 38
NP_002991.2 104
NP_002991.2 161
NP_002991.2 30
NP_002991.2 203
NP_002991.2 240
NP_002991.2 71
NP_002991.2 56
NP_002991.2 239
NP_002993.1 33
NP_002993.1 113
NP_002993.1 113
NP_002993.1 148
NP_002993.1 20
NP_002993.1 64
NP_002993.1 155
NP_002993.1 100
NP_003026.2 1219
NP_003032.1 167
NP_003042.3 250
NP_003042.3 15
NP_003042.3 164
NP_003042.3 167
NP_003064.2 198
NP_003064.2 318
NP_003064.2 68
NP_003070.3 208
NP_003097.1 24
NP_003097.1 21
NP_003097.1 280
NP_003097.1 184
NP_003110.1 288
NP_003110.1 730
NP_003113.2 10
NP_003115.1 151
NP_003131.1 122
NP_003131.1 109
NP_003147.2 128
NP_003156.1 393
NP_003156.1 490
NP_003156.1 130
NP_003156.1 433
NP_003156.1 300
NP_003156.1 42
NP_003156.1 504
NP_003163.1 264
NP_003163.1 105
NP_003163.1 282
NP_003174.3 201
NP_003190.1 327
NP_003218.2 30
NP_003218.2 556
NP_003229.1 216
NP_003229.1 274
NP_003229.1 66
NP_003229.1 119
NP_003308.1 86
NP_003313.3 242
NP_003374.3 780
NP_003374.3 417
NP_003458.1 339
NP_003468.2 322
NP_003468.2 30
NP_003468.2 207
NP_003485.1 927
NP_003485.1 465
NP_003485.1 1946
NP_003485.1 957
NP_003485.1 1624
NP_003485.1 1994
NP_003485.1 548
NP_003485.1 1865
NP_003485.1 1401
NP_003485.1 57
NP_003485.1 132
NP_003485.1 36
NP_003485.1 1110
NP_003485.1 1214
NP_003485.1 1900
NP_003485.1 118
NP_003493.1 362
NP_003551.2 252
NP_003551.2 560
NP_003551.2 504
NP_003551.2 776
NP_003551.2 790
NP_003564.2 1377
NP_003564.2 1185
NP_003564.2 85
NP_003564.2 264
NP_003564.2 1373
NP_003581.1 460
NP_003602.1 301
NP_003602.1 530
NP_003602.1 286
NP_003602.1 726
NP_003602.1 201
NP_003602.1 470
NP_003602.1 630
NP_003602.1 711
NP_003602.1 16
NP_003602.1 398
NP_003602.1 423
NP_003602.1 134
NP_003602.1 206
NP_003602.1 226
NP_003602.1 264
NP_003602.1 281
NP_003602.1 394
NP_003602.1 395
NP_003602.1 442
NP_003602.1 923
NP_003602.1 138
NP_003602.1 608
NP_003602.1 682
NP_003602.1 784
NP_003602.1 930
NP_003602.1 144
NP_003602.1 200
NP_003602.1 23
NP_003602.1 440
NP_003602.1 440
NP_003602.1 445
NP_003602.1 454
NP_003602.1 154
NP_003602.1 218
NP_003602.1 236
NP_003602.1 237
NP_003602.1 237
NP_003602.1 280
NP_003602.1 280
NP_003602.1 441
NP_003602.1 444
NP_003602.1 484
NP_003602.1 948
NP_003602.1 293
NP_003602.1 482
NP_003602.1 54
NP_003602.1 586
NP_003602.1 660
NP_003602.1 686
NP_003602.1 98
NP_003602.1 238
NP_003602.1 238
NP_003602.1 105
NP_003602.1 105
NP_003602.1 307
NP_003623.1 1004
NP_003656.2 117
NP_003664.1 37
NP_003679.2 844
NP_003679.2 661
NP_003679.2 7
NP_003679.2 549
NP_003681.1 89
NP_003713.3 655
NP_003713.3 616
NP_003713.3 613
NP_003728.1 848
NP_003733.2 1257
NP_003739.2 521
NP_003755.2 124
NP_003775.1 175
NP_003784.2 319
NP_003840.2 171
NP_003856.1 150
NP_003856.1 171
NP_003859.1 98
NP_003871.1 289
NP_003871.1 84
NP_003871.1 280
NP_003891.1 409
NP_003910.1 207
NP_003910.1 258
NP_003910.1 295
NP_003910.1 279
NP_003912.1 137
NP_003912.1 145
NP_003912.1 116
NP_003912.1 78
NP_003912.1 46
NP_003912.1 46
NP_003912.1 55
NP_003912.1 143
NP_003912.1 134
NP_003912.1 167
NP_003912.1 176
NP_003915.2 207
NP_003997.1 2061
NP_003997.1 765
NP_003997.1 1439
NP_003997.1 1666
NP_003997.1 1868
NP_003997.1 2205
NP_003997.1 3391
NP_003997.1 3592
NP_003997.1 978
NP_003997.1 2641
NP_003997.1 2991
NP_003997.1 3068
NP_003997.1 3184
NP_003997.1 3314
NP_003997.1 3378
NP_003997.1 2043
NP_003997.1 2322
NP_003997.1 98
NP_003997.1 10
NP_003997.1 1233
NP_003997.1 1472
NP_003997.1 1501
NP_003997.1 2080
NP_003997.1 2131
NP_003997.1 2131
NP_003997.1 2518
NP_003997.1 678
NP_003997.1 709
NP_003997.1 841
NP_003997.1 869
NP_003997.1 977
NP_003997.1 1496
NP_003997.1 459
NP_003997.1 579
NP_003997.1 5
NP_003997.1 761
NP_003997.1 827
NP_003997.1 850
NP_003997.1 1635
NP_003997.1 3535
NP_003997.1 47
NP_003997.1 95
NP_003997.1 1858
NP_003997.1 2688
NP_003997.1 3042
NP_003997.1 512
NP_003997.1 1083
NP_003997.1 139
NP_003997.1 209
NP_003997.1 2620
NP_003997.1 94
NP_003997.1 1166
NP_003997.1 1508
NP_003997.1 1512
NP_003997.1 2225
NP_003997.1 2330
NP_003997.1 2416
NP_003997.1 2696
NP_003997.1 2971
NP_003997.1 3053
NP_003997.1 3485
NP_003997.1 3485
NP_003997.1 510
NP_003997.1 74
NP_003997.1 84
NP_003997.1 939
NP_003997.1 138
NP_003997.1 1491
NP_003997.1 1516
NP_003997.1 1708
NP_003997.1 1772
NP_003997.1 1899
NP_003997.1 2312
NP_003997.1 2589
NP_003997.1 2729
NP_003997.1 2792
NP_003997.1 3285
NP_003997.1 1684
NP_003997.1 3542
NP_003997.1 1658
NP_003997.1 3257
NP_003997.1 3420
NP_003997.1 3483
NP_003997.1 357
NP_003997.1 635
NP_003997.1 1260
NP_003997.1 1546
NP_003997.1 1640
NP_003997.1 2005
NP_003997.1 2432
NP_003997.1 2483
NP_003997.1 69
NP_003997.1 1249
NP_003997.1 183
NP_003997.1 2885
NP_003997.1 1214
NP_003997.1 2279
NP_003997.1 436
NP_003997.1 448
NP_004055.1 125
NP_004055.1 27
NP_004159.2 223
NP_004174.1 58
NP_004174.1 490
NP_004178.2 1043
NP_004179.3 294
NP_004202.2 108
NP_004202.2 432
NP_004238.3 256
NP_004238.3 433
NP_004272.2 423
NP_004276.2 109
NP_004276.2 621
NP_004311.1 866
NP_004311.1 925
NP_004319.1 209
NP_004327.1 1024
NP_004334.1 367
NP_004351.1 800
NP_004351.1 174
NP_004351.1 662
NP_004351.1 688
NP_004351.1 169
NP_004351.1 355
NP_004351.1 667
NP_004351.1 337
NP_004351.1 68
NP_004355.2 48
NP_004355.2 72
NP_004355.2 24
NP_004355.2 73
NP_004355.2 23
NP_004355.2 39
NP_004357.3 277
NP_004357.3 475
NP_004357.3 382
NP_004357.3 435
NP_004357.3 375
NP_004371.2 117
NP_004371.2 557
NP_004371.2 530
NP_004371.2 1155
NP_004371.2 2140
NP_004371.2 676
NP_004371.2 897
NP_004371.2 1957
NP_004371.2 100
NP_004371.2 277
NP_004371.2 1026
NP_004371.2 708
NP_004371.2 869
NP_004371.2 1565
NP_004371.2 607
NP_004371.2 727
NP_004371.2 1945
NP_004371.2 1946
NP_004371.2 1947
NP_004371.2 2036
NP_004371.2 1598
NP_004371.2 1980
NP_004371.2 894
NP_004371.2 938
NP_004371.2 1332
NP_004371.2 304
NP_004371.2 95
NP_004378.1 262
NP_004378.1 88
NP_004378.1 230
NP_004378.1 160
NP_004378.1 72
NP_004378.1 207
NP_004378.1 157
NP_004378.1 77
NP_004378.1 185
NP_004378.1 241
NP_004398.1 121
NP_004398.1 496
NP_004406.2 2092
NP_004406.2 2171
NP_004406.2 1140
NP_004406.2 1248
NP_004406.2 1143
NP_004406.2 1851
NP_004406.2 1245
NP_004406.2 1337
NP_004406.2 2313
NP_004406.2 2728
NP_004406.2 310
NP_004406.2 92
NP_004406.2 1017
NP_004406.2 2031
NP_004406.2 2542
NP_004406.2 2416
NP_004406.2 2719
NP_004406.2 2594
NP_004406.2 957
NP_004406.2 2625
NP_004406.2 2134
NP_004412.2 510
NP_004412.2 502
NP_004412.2 524
NP_004412.2 503
NP_004412.2 521
NP_004412.2 526
NP_004412.2 539
NP_004412.2 507
NP_004444.2 18
NP_004444.2 608
NP_004444.2 102
NP_004444.2 524
NP_004447.2 730
NP_004454.2 705
NP_004454.2 177
NP_004454.2 713
NP_004455.2 54
NP_004473.2 226
NP_004473.2 269
NP_004492.2 750
NP_004514.2 531
NP_004514.2 347
NP_004514.2 767
NP_004516.2 3823
NP_004516.2 4381
NP_004516.2 4146
NP_004516.2 3120
NP_004516.2 2840
NP_004516.2 3162
NP_004542.1 190
NP_004551.2 441
NP_004551.2 750
NP_004551.2 749
NP_004551.2 646
NP_004563.2 759
NP_004563.2 600
NP_004563.2 601
NP_004563.2 796
NP_004563.2 769
NP_004563.2 85
NP_004563.2 548
NP_004563.2 179
NP_004563.2 777
NP_004563.2 527
NP_004563.2 672
NP_004563.2 376
NP_004563.2 555
NP_004563.2 105
NP_004563.2 225
NP_004563.2 511
NP_004563.2 81
NP_004563.2 208
NP_004563.2 86
NP_004563.2 280
NP_004580.1 122
NP_004599.2 419
NP_004599.2 91
NP_004605.4 48
NP_004605.4 43
NP_004605.4 51
NP_004605.4 74
NP_004605.4 4
NP_004605.4 113
NP_004619.3 754
NP_004619.3 431
NP_004619.3 189
NP_004619.3 548
NP_004620.1 395
NP_004620.1 53
NP_004620.1 599
NP_004620.1 213
NP_004637.1 41
NP_004646.3 665
NP_004647.1 552
NP_004647.1 436
NP_004647.1 27
NP_004661.2 113
NP_004661.2 161
NP_004661.2 206
NP_004691.2 154
NP_004691.2 349
NP_004691.2 71
NP_004691.2 71
NP_004691.2 77
NP_004724.1 205
NP_004735.2 197
NP_004741.1 102
NP_004741.1 11
NP_004741.1 239
NP_004741.1 282
NP_004741.1 286
NP_004773.1 163
NP_004817.2 239
NP_004827.4 346
NP_004827.4 522
NP_004928.2 7
NP_004928.2 233
NP_004940.1 614
NP_004940.1 477
NP_004950.2 222
NP_004950.2 6
NP_004950.2 131
NP_004954.2 757
NP_004961.1 35
NP_004983.1 131
NP_004983.1 201
NP_004983.1 239
NP_004983.1 277
NP_004983.1 279
NP_004983.1 287
NP_004983.1 378
NP_004983.1 441
NP_004983.1 73
NP_004983.1 106
NP_004983.1 162
NP_004983.1 162
NP_004983.1 190
NP_004983.1 250
NP_004983.1 250
NP_004983.1 253
NP_004983.1 253
NP_004983.1 270
NP_004983.1 294
NP_004983.1 344
NP_004983.1 484
NP_004983.1 126
NP_004983.1 147
NP_004983.1 151
NP_004983.1 17
NP_004983.1 34
NP_004983.1 398
NP_004983.1 110
NP_004983.1 128
NP_004983.1 208
NP_004983.1 244
NP_004983.1 262
NP_004983.1 437
NP_004983.1 137
NP_004983.1 143
NP_004983.1 298
NP_004983.1 330
NP_004983.1 374
NP_004983.1 37
NP_004983.1 394
NP_004983.1 40
NP_004983.1 40
NP_004983.1 455
NP_004983.1 472
NP_004983.1 63
NP_004983.1 161
NP_004983.1 163
NP_004983.1 185
NP_004983.1 189
NP_004983.1 206
NP_004983.1 218
NP_004983.1 232
NP_004983.1 237
NP_004983.1 238
NP_004983.1 252
NP_004983.1 252
NP_004983.1 252
NP_004983.1 269
NP_004983.1 273
NP_004983.1 353
NP_004983.1 422
NP_004983.1 92
NP_004983.1 366
NP_004983.1 366
NP_004983.1 367
NP_004983.1 367
NP_004983.1 369
NP_004983.1 369
NP_004983.1 372
NP_004983.1 372
NP_004983.1 43
NP_004983.1 303
NP_004983.1 87
NP_004983.1 21
NP_004983.1 26
NP_004983.1 382
NP_004983.1 386
NP_004983.1 386
NP_004983.1 386
NP_004983.1 386
NP_004983.1 386
NP_004983.1 386
NP_004983.1 408
NP_004983.1 424
NP_004983.1 144
NP_004983.1 177
NP_004983.1 219
NP_004983.1 233
NP_004983.1 233
NP_004983.1 256
NP_004983.1 271
NP_004983.1 284
NP_004983.1 284
NP_004983.1 286
NP_004983.1 286
NP_004983.1 289
NP_004983.1 289
NP_004983.1 305
NP_004983.1 337
NP_004983.1 347
NP_004983.1 363
NP_004983.1 36
NP_004983.1 377
NP_004983.1 377
NP_004983.1 82
NP_004983.1 246
NP_004983.1 157
NP_004983.1 226
NP_004983.1 226
NP_004983.1 182
NP_004983.1 230
NP_004983.1 265
NP_004983.1 351
NP_004983.1 376
NP_004983.1 379
NP_004983.1 381
NP_004983.1 384
NP_004983.1 384
NP_004983.1 385
NP_004983.1 385
NP_004983.1 385
NP_004983.1 387
NP_004983.1 387
NP_004983.1 387
NP_004983.1 387
NP_004983.1 387
NP_004983.1 387
NP_004983.1 387
NP_004983.1 388
NP_004983.1 388
NP_004983.1 388
NP_004983.1 388
NP_004983.1 389
NP_004983.1 389
NP_004983.1 389
NP_004983.1 390
NP_004983.1 391
NP_004983.1 391
NP_004983.1 399
NP_004983.1 399
NP_004983.1 405
NP_004983.1 48
NP_004983.1 56
NP_004983.1 93
NP_004983.1 116
NP_004983.1 166
NP_004983.1 204
NP_004983.1 274
NP_004983.1 274
NP_004983.1 291
NP_004983.1 292
NP_004983.1 295
NP_004983.1 332
NP_004983.1 332
NP_004983.1 349
NP_004983.1 375
NP_004983.1 401
NP_004983.1 401
NP_004983.1 486
NP_004983.1 68
NP_004983.1 78
NP_004983.1 158
NP_004983.1 241
NP_004983.1 338
NP_004983.1 400
NP_004983.1 442
NP_004983.1 141
NP_004983.1 141
NP_004983.1 159
NP_004983.1 245
NP_004983.1 247
NP_004983.1 300
NP_004983.1 300
NP_004983.1 31
NP_004983.1 412
NP_004997.4 234
NP_005008.2 323
NP_005008.2 331
NP_005032.2 70
NP_005032.2 364
NP_005036.2 111
NP_005036.2 1737
NP_005041.1 583
NP_005046.2 185
NP_005046.2 362
NP_005067.1 168
NP_005088.1 253
NP_005092.1 114
NP_005096.1 70
NP_005126.1 948
NP_005126.1 250
NP_005126.1 627
NP_005140.1 261
NP_005150.1 72
NP_005174.2 1056
NP_005189.2 153
NP_005202.2 688
NP_005202.2 567
NP_005205.2 28
NP_005206.2 446
NP_005206.2 1279
NP_005206.2 960
NP_005207.2 422
NP_005211.1 191
NP_005211.1 188
NP_005227.1 800
NP_005227.1 495
NP_005227.1 577
NP_005238.1 132
NP_005238.1 85
NP_005238.1 153
NP_005238.1 206
NP_005240.3 81
NP_005240.3 88
NP_005240.3 263
NP_005240.3 100
NP_005240.3 46
NP_005240.3 86
NP_005240.3 86
NP_005240.3 129
NP_005240.3 154
NP_005240.3 169
NP_005240.3 57
NP_005240.3 134
NP_005240.3 77
NP_005240.3 185
NP_005240.3 323
NP_005240.3 468
NP_005240.3 217
NP_005248.2 502
NP_005248.2 483
NP_005248.2 358
NP_005258.2 31
NP_005261.2 289
NP_005261.2 694
NP_005261.2 788
NP_005348.2 1068
NP_005350.1 421
NP_005350.1 451
NP_005350.1 454
NP_005350.1 532
NP_005350.1 515
NP_005350.1 415
NP_005350.1 415
NP_005350.1 415
NP_005350.1 52
NP_005350.1 537
NP_005350.1 324
NP_005350.1 245
NP_005350.1 446
NP_005350.1 448
NP_005350.1 461
NP_005350.1 538
NP_005350.1 423
NP_005350.1 471
NP_005350.1 471
NP_005350.1 371
NP_005350.1 530
NP_005350.1 530
NP_005350.1 533
NP_005350.1 310
NP_005350.1 203
NP_005350.1 278
NP_005350.1 346
NP_005350.1 522
NP_005350.1 125
NP_005350.1 144
NP_005350.1 232
NP_005350.1 368
NP_005350.1 411
NP_005350.1 474
NP_005350.1 517
NP_005350.1 517
NP_005350.1 328
NP_005350.1 128
NP_005350.1 348
NP_005404.1 232
NP_005420.1 191
NP_005421.1 343
NP_005421.1 317
NP_005422.1 182
NP_005422.1 32
NP_005466.1 202
NP_005493.2 1284
NP_005493.2 1115
NP_005493.2 609
NP_005497.1 420
NP_005497.1 446
NP_005497.1 146
NP_005525.2 93
NP_005550.2 2234
NP_005550.2 996
NP_005550.2 939
NP_005563.1 296
NP_005563.1 320
NP_005563.1 17
NP_005582.1 482
NP_005582.1 247
NP_005582.1 169
NP_005582.1 274
NP_005582.1 379
NP_005582.1 446
NP_005582.1 661
NP_005582.1 309
NP_005582.1 381
NP_005582.1 408
NP_005582.1 481
NP_005582.1 210
NP_005583.1 14
NP_005600.1 575
NP_005600.1 754
NP_005661.1 319
NP_005661.1 101
NP_005661.1 112
NP_005673.3 247
NP_005673.3 406
NP_005673.3 316
NP_005699.1 260
NP_005700.2 80
NP_005701.1 214
NP_005723.2 134
NP_005723.2 903
NP_005723.2 1070
NP_005723.2 515
NP_005723.2 840
NP_005723.2 404
NP_005723.2 575
NP_005723.2 833
NP_005723.2 402
NP_005723.2 723
NP_005723.2 977
NP_005723.2 995
NP_005723.2 930
NP_005723.2 322
NP_005723.2 424
NP_005723.2 754
NP_005723.2 436
NP_005723.2 735
NP_005723.2 181
NP_005723.2 229
NP_005723.2 109
NP_005723.2 119
NP_005723.2 32
NP_005754.2 326
NP_005777.3 316
NP_005793.2 852
NP_005841.1 354
NP_005841.1 222
NP_005841.1 288
NP_005841.1 383
NP_005841.1 383
NP_005841.1 383
NP_005841.1 257
NP_005841.1 418
NP_005841.1 266
NP_005841.1 244
NP_005841.1 400
NP_005841.1 411
NP_005841.1 411
NP_005841.1 277
NP_005841.1 280
NP_005841.1 30
NP_005841.1 16
NP_005848.2 422
NP_005848.2 198
NP_005848.2 19
NP_005848.2 362
NP_005848.2 17
NP_005848.2 195
NP_005850.1 2
NP_005850.1 257
NP_005850.1 243
NP_005850.1 103
NP_005850.1 127
NP_005850.1 249
NP_005857.1 95
NP_005867.3 972
NP_005903.2 280
NP_005996.2 306
NP_005996.2 883
NP_005996.2 883
NP_005996.2 142
NP_005996.2 483
NP_006006.3 11
NP_006006.3 132
NP_006008.1 393
NP_006022.3 2957
NP_006022.3 630
NP_006022.3 995
NP_006022.3 1646
NP_006022.3 1190
NP_006022.3 1910
NP_006022.3 2599
NP_006022.3 572
NP_006054.2 583
NP_006112.3 537
NP_006195.3 87
NP_006195.3 561
NP_006199.2 750
NP_006205.1 55
NP_006209.2 1068
NP_006252.3 53
NP_006252.3 52
NP_006252.3 102
NP_006252.3 38
NP_006256.1 194
NP_006256.1 19
NP_006256.1 198
NP_006260.1 1519
NP_006260.1 901
NP_006271.1 106
NP_006285.1 92
NP_006297.2 1185
NP_006297.2 849
NP_006297.2 951
NP_006388.2 240
NP_006388.2 70
NP_006415.2 71
NP_006423.1 111
NP_006423.1 10
NP_006483.2 193
NP_006484.1 173
NP_006484.1 405
NP_006484.1 392
NP_006485.2 299
NP_006507.2 336
NP_006507.2 7
NP_006507.2 180
NP_006507.2 363
NP_006507.2 277
NP_006507.2 303
NP_006507.2 327
NP_006507.2 327
NP_006554.1 319
NP_006570.1 142
NP_006570.1 162
NP_006570.1 76
NP_006570.1 155
NP_006570.1 98
NP_006570.1 111
NP_006585.2 105
NP_006585.2 104
NP_006585.2 387
NP_006614.2 239
NP_006615.2 416
NP_006615.2 187
NP_006615.2 70
NP_006633.1 543
NP_006633.1 649
NP_006633.1 447
NP_006633.1 474
NP_006633.1 482
NP_006648.1 456
NP_006648.1 331
NP_006653.2 2517
NP_006653.2 2622
NP_006692.1 44
NP_006693.3 376
NP_006717.2 2219
NP_006740.1 170
NP_006740.1 610
NP_006740.1 195
NP_006746.1 173
NP_006746.1 265
NP_006757.2 1294
NP_006757.2 1039
NP_006758.2 10
NP_006758.2 783
NP_006763.2 299
NP_006763.2 868
NP_006763.2 595
NP_006763.2 689
NP_006763.2 813
NP_006763.2 1198
NP_006763.2 526
NP_006776.1 354
NP_006787.2 689
NP_006837.2 824
NP_008822.2 150
NP_008833.1 92
NP_008833.1 90
NP_008838.2 116
NP_008846.2 118
NP_008846.2 211
NP_008872.1 248
NP_008872.1 359
NP_008872.1 266
NP_008872.1 38
NP_008872.1 306
NP_008872.1 169
NP_008877.1 955
NP_008878.3 355
NP_009005.1 360
NP_009005.1 83
NP_009006.2 148
NP_009006.2 336
NP_009034.2 419
NP_009060.2 364
NP_009060.2 348
NP_009060.2 440
NP_009060.2 312
NP_009102.3 704
NP_009102.3 723
NP_009102.3 575
NP_009102.3 727
NP_009102.3 515
NP_009106.1 272
NP_009125.1 497
NP_009125.1 83
NP_009125.1 122
NP_009125.1 219
NP_009125.1 308
NP_009125.1 457
NP_009125.1 479
NP_009125.1 502
NP_009125.1 176
NP_009125.1 301
NP_009125.1 135
NP_009125.1 222
NP_009125.1 169
NP_009125.1 418
NP_009125.1 194
NP_009125.1 422
NP_009125.1 367
NP_009125.1 93
NP_009125.1 198
NP_009125.1 408
NP_009145.1 37
NP_009145.1 536
NP_009185.2 432
NP_009185.2 441
NP_009185.2 202
NP_009185.2 424
NP_009225.1 1039
NP_009225.1 1206
NP_009225.1 1279
NP_009225.1 134
NP_009225.1 1615
NP_009225.1 1669
NP_009225.1 1814
NP_009225.1 224
NP_009225.1 302
NP_009225.1 322
NP_009225.1 433
NP_009225.1 605
NP_009225.1 887
NP_009225.1 92
NP_009225.1 1076
NP_009225.1 1085
NP_009225.1 1325
NP_009225.1 1347
NP_009225.1 136
NP_009225.1 1495
NP_009225.1 1583
NP_009225.1 1589
NP_009225.1 163
NP_009225.1 1645
NP_009225.1 1649
NP_009225.1 1649
NP_009225.1 166
NP_009225.1 1726
NP_009225.1 1737
NP_009225.1 1744
NP_009225.1 1762
NP_009225.1 1835
NP_009225.1 320
NP_009225.1 446
NP_009225.1 446
NP_009225.1 504
NP_009225.1 507
NP_009225.1 613
NP_009225.1 618
NP_009225.1 691
NP_009225.1 691
NP_009225.1 762
NP_009225.1 78
NP_009225.1 7
NP_009225.1 7
NP_009225.1 823
NP_009225.1 979
NP_009225.1 1002
NP_009225.1 1016
NP_009225.1 1018
NP_009225.1 1029
NP_009225.1 1034
NP_009225.1 1043
NP_009225.1 1059
NP_009225.1 106
NP_009225.1 1121
NP_009225.1 112
NP_009225.1 1168
NP_009225.1 1215
NP_009225.1 1236
NP_009225.1 1236
NP_009225.1 1255
NP_009225.1 1255
NP_009225.1 1259
NP_009225.1 1265
NP_009225.1 1311
NP_009225.1 1311
NP_009225.1 1355
NP_009225.1 13
NP_009225.1 1444
NP_009225.1 1468
NP_009225.1 1488
NP_009225.1 1592
NP_009225.1 1647
NP_009225.1 16
NP_009225.1 1774
NP_009225.1 1774
NP_009225.1 244
NP_009225.1 319
NP_009225.1 329
NP_009225.1 363
NP_009225.1 363
NP_009225.1 376
NP_009225.1 383
NP_009225.1 480
NP_009225.1 537
NP_009225.1 550
NP_009225.1 567
NP_009225.1 609
NP_009225.1 66
NP_009225.1 682
NP_009225.1 704
NP_009225.1 714
NP_009225.1 838
NP_009225.1 874
NP_009225.1 909
NP_009225.1 909
NP_009225.1 909
NP_009225.1 916
NP_009225.1 997
NP_009225.1 1065
NP_009225.1 1065
NP_009225.1 1131
NP_009225.1 1155
NP_009225.1 1162
NP_009225.1 1220
NP_009225.1 1362
NP_009225.1 1390
NP_009225.1 1441
NP_009225.1 1506
NP_009225.1 1533
NP_009225.1 1582
NP_009225.1 1757
NP_009225.1 1757
NP_009225.1 295
NP_009225.1 295
NP_009225.1 396
NP_009225.1 414
NP_009225.1 414
NP_009225.1 414
NP_009225.1 420
NP_009225.1 430
NP_009225.1 693
NP_009225.1 693
NP_009225.1 746
NP_009225.1 749
NP_009225.1 749
NP_009225.1 821
NP_009225.1 825
NP_009225.1 853
NP_009225.1 936
NP_009225.1 936
NP_009225.1 1146
NP_009225.1 1225
NP_009225.1 1225
NP_009225.1 1372
NP_009225.1 1372
NP_009225.1 1697
NP_009225.1 226
NP_009225.1 24
NP_009225.1 24
NP_009225.1 24
NP_009225.1 328
NP_009225.1 39
NP_009225.1 44
NP_009225.1 44
NP_009225.1 47
NP_009225.1 64
NP_009225.1 903
NP_009225.1 903
NP_009225.1 994
NP_009225.1 994
NP_009225.1 1069
NP_009225.1 1096
NP_009225.1 1111
NP_009225.1 1111
NP_009225.1 1111
NP_009225.1 1118
NP_009225.1 1200
NP_009225.1 1281
NP_009225.1 12
NP_009225.1 1323
NP_009225.1 1388
NP_009225.1 1388
NP_009225.1 1395
NP_009225.1 1447
NP_009225.1 1458
NP_009225.1 1525
NP_009225.1 1538
NP_009225.1 155
NP_009225.1 172
NP_009225.1 172
NP_009225.1 174
NP_009225.1 1779
NP_009225.1 1785
NP_009225.1 284
NP_009225.1 284
NP_009225.1 310
NP_009225.1 310
NP_009225.1 317
NP_009225.1 356
NP_009225.1 538
NP_009225.1 60
NP_009225.1 780
NP_009225.1 804
NP_009225.1 804
NP_009225.1 81
NP_009225.1 855
NP_009225.1 921
NP_009225.1 934
NP_009225.1 957
NP_009225.1 1000
NP_009225.1 1005
NP_009225.1 1013
NP_009225.1 1112
NP_009225.1 1115
NP_009225.1 111
NP_009225.1 1148
NP_009225.1 1161
NP_009225.1 1210
NP_009225.1 1210
NP_009225.1 1250
NP_009225.1 1257
NP_009225.1 1257
NP_009225.1 1288
NP_009225.1 1346
NP_009225.1 1373
NP_009225.1 1415
NP_009225.1 1754
NP_009225.1 1781
NP_009225.1 23
NP_009225.1 259
NP_009225.1 337
NP_009225.1 368
NP_009225.1 402
NP_009225.1 453
NP_009225.1 479
NP_009225.1 572
NP_009225.1 577
NP_009225.1 577
NP_009225.1 638
NP_009225.1 673
NP_009225.1 673
NP_009225.1 720
NP_009225.1 730
NP_009225.1 730
NP_009225.1 733
NP_009225.1 736
NP_009225.1 755
NP_009225.1 75
NP_009225.1 787
NP_009225.1 797
NP_009225.1 797
NP_009225.1 836
NP_009225.1 907
NP_009225.1 1348
NP_009225.1 1371
NP_009225.1 1371
NP_009225.1 1656
NP_009225.1 1709
NP_009225.1 1748
NP_009225.1 1825
NP_009225.1 511
NP_009225.1 543
NP_009225.1 559
NP_009225.1 778
NP_009225.1 817
NP_009225.1 933
NP_009225.1 964
NP_009225.1 972
NP_009225.1 1006
NP_009225.1 1195
NP_009225.1 1228
NP_009225.1 1511
NP_009225.1 1686
NP_009225.1 270
NP_009225.1 279
NP_009225.1 279
NP_009225.1 318
NP_009225.1 448
NP_009225.1 621
NP_009225.1 692
NP_009225.1 839
NP_009225.1 839
NP_009225.1 1019
NP_009225.1 1061
NP_009225.1 1108
NP_009225.1 1159
NP_009225.1 1237
NP_009225.1 1405
NP_009225.1 1465
NP_009225.1 1529
NP_009225.1 1723
NP_009225.1 1807
NP_009225.1 1824
NP_009225.1 42
NP_009225.1 441
NP_009225.1 482
NP_009225.1 482
NP_009225.1 493
NP_009225.1 587
NP_009225.1 591
NP_009225.1 641
NP_009225.1 641
NP_009225.1 68
NP_009225.1 815
NP_009225.1 90
NP_009225.1 917
NP_009225.1 925
NP_009225.1 946
NP_009225.1 946
NP_009225.1 980
NP_009225.1 986
NP_009225.1 1086
NP_009225.1 1086
NP_009225.1 1086
NP_009225.1 1086
NP_009225.1 1098
NP_009225.1 1133
NP_009225.1 1198
NP_009225.1 1209
NP_009225.1 1209
NP_009225.1 1260
NP_009225.1 1261
NP_009225.1 1276
NP_009225.1 1285
NP_009225.1 1303
NP_009225.1 1306
NP_009225.1 1351
NP_009225.1 138
NP_009225.1 1404
NP_009225.1 1418
NP_009225.1 156
NP_009225.1 1600
NP_009225.1 165
NP_009225.1 1676
NP_009225.1 1676
NP_009225.1 1679
NP_009225.1 1679
NP_009225.1 1701
NP_009225.1 1705
NP_009225.1 1729
NP_009225.1 1764
NP_009225.1 22
NP_009225.1 22
NP_009225.1 246
NP_009225.1 28
NP_009225.1 313
NP_009225.1 358
NP_009225.1 392
NP_009225.1 392
NP_009225.1 393
NP_009225.1 431
NP_009225.1 431
NP_009225.1 440
NP_009225.1 481
NP_009225.1 498
NP_009225.1 502
NP_009225.1 666
NP_009225.1 668
NP_009225.1 702
NP_009225.1 726
NP_009225.1 735
NP_009225.1 758
NP_009225.1 786
NP_009225.1 814
NP_009225.1 892
NP_009225.1 974
NP_009225.1 1037
NP_009225.1 1109
NP_009225.1 1109
NP_009225.1 110
NP_009225.1 1110
NP_009225.1 1160
NP_009225.1 1160
NP_009225.1 1183
NP_009225.1 1183
NP_009225.1 1208
NP_009225.1 1254
NP_009225.1 1254
NP_009225.1 1254
NP_009225.1 1254
NP_009225.1 1254
NP_009225.1 1290
NP_009225.1 1290
NP_009225.1 1322
NP_009225.1 1702
NP_009225.1 1759
NP_009225.1 223
NP_009225.1 301
NP_009225.1 339
NP_009225.1 38
NP_009225.1 443
NP_009225.1 459
NP_009225.1 45
NP_009225.1 501
NP_009225.1 503
NP_009225.1 505
NP_009225.1 50
NP_009225.1 519
NP_009225.1 527
NP_009225.1 558
NP_009225.1 566
NP_009225.1 56
NP_009225.1 608
NP_009225.1 651
NP_009225.1 652
NP_009225.1 653
NP_009225.1 654
NP_009225.1 654
NP_009225.1 680
NP_009225.1 701
NP_009225.1 711
NP_009225.1 734
NP_009225.1 739
NP_009225.1 739
NP_009225.1 739
NP_009225.1 748
NP_009225.1 793
NP_009225.1 800
NP_009225.1 812
NP_009225.1 865
NP_009225.1 894
NP_009225.1 947
NP_009225.1 970
NP_009225.1 1324
NP_009225.1 1827
NP_009225.1 48
NP_009225.1 48
NP_009225.1 546
NP_009225.1 658
NP_009225.1 751
NP_009225.1 1003
NP_009225.1 1036
NP_009225.1 107
NP_009225.1 1177
NP_009225.1 1226
NP_009225.1 1477
NP_009225.1 1571
NP_009225.1 1695
NP_009225.1 1717
NP_009225.1 1772
NP_009225.1 304
NP_009225.1 461
NP_009225.1 461
NP_009225.1 517
NP_009225.1 709
NP_009225.1 808
NP_009225.1 829
NP_009225.1 869
NP_009225.1 872
NP_009225.1 885
NP_009225.1 901
NP_009225.1 958
NP_009225.1 1010
NP_009225.1 1099
NP_009225.1 1126
NP_009225.1 115
NP_009225.1 1190
NP_009225.1 1464
NP_009225.1 1498
NP_009225.1 1585
NP_009225.1 1771
NP_009225.1 1806
NP_009225.1 1831
NP_009225.1 25
NP_009225.1 34
NP_009225.1 508
NP_009225.1 586
NP_009225.1 58
NP_009225.1 633
NP_009225.1 798
NP_009225.1 871
NP_009225.1 897
NP_009225.1 938
NP_009225.1 968
NP_009225.1 981
NP_009225.1 982
NP_009225.1 1063
NP_009225.1 1139
NP_009225.1 1217
NP_009225.1 1217
NP_009225.1 1239
NP_009225.1 123
NP_009225.1 1241
NP_009225.1 1280
NP_009225.1 1286
NP_009225.1 1286
NP_009225.1 1292
NP_009225.1 1301
NP_009225.1 1374
NP_009225.1 1374
NP_009225.1 1377
NP_009225.1 1389
NP_009225.1 1389
NP_009225.1 1389
NP_009225.1 140
NP_009225.1 1431
NP_009225.1 1434
NP_009225.1 1450
NP_009225.1 1460
NP_009225.1 153
NP_009225.1 1542
NP_009225.1 1566
NP_009225.1 157
NP_009225.1 1631
NP_009225.1 177
NP_009225.1 1796
NP_009225.1 1796
NP_009225.1 1841
NP_009225.1 198
NP_009225.1 229
NP_009225.1 264
NP_009225.1 265
NP_009225.1 281
NP_009225.1 282
NP_009225.1 308
NP_009225.1 308
NP_009225.1 308
NP_009225.1 361
NP_009225.1 377
NP_009225.1 389
NP_009225.1 389
NP_009225.1 426
NP_009225.1 454
NP_009225.1 454
NP_009225.1 628
NP_009225.1 632
NP_009225.1 632
NP_009225.1 753
NP_009225.1 766
NP_009225.1 767
NP_009225.1 784
NP_009225.1 873
NP_009225.1 886
NP_009225.1 886
NP_009225.1 891
NP_009225.1 896
NP_009225.1 896
NP_009225.1 915
NP_009225.1 945
NP_009225.1 956
NP_009225.1 956
NP_009225.1 1122
NP_009225.1 1194
NP_009225.1 1194
NP_009225.1 1196
NP_009225.1 1246
NP_009225.1 1256
NP_009225.1 1256
NP_009225.1 1399
NP_009225.1 1550
NP_009225.1 164
NP_009225.1 1677
NP_009225.1 1681
NP_009225.1 1691
NP_009225.1 1700
NP_009225.1 1777
NP_009225.1 276
NP_009225.1 327
NP_009225.1 374
NP_009225.1 374
NP_009225.1 464
NP_009225.1 488
NP_009225.1 528
NP_009225.1 582
NP_009225.1 69
NP_009225.1 737
NP_009225.1 737
NP_009225.1 796
NP_009225.1 826
NP_009225.1 826
NP_009225.1 826
NP_009225.1 922
NP_009225.1 963
NP_009225.1 97
NP_009225.1 1094
NP_009225.1 1429
NP_009225.1 1463
NP_009225.1 1463
NP_009225.1 1552
NP_009225.1 1552
NP_009225.1 1716
NP_009225.1 1769
NP_009225.1 1853
NP_009225.1 422
NP_009225.1 465
NP_009225.1 655
NP_009225.1 655
NP_009225.1 777
NP_009225.1 1023
NP_009225.1 1054
NP_009225.1 1120
NP_009225.1 1120
NP_009225.1 1120
NP_009225.1 1234
NP_009225.1 1234
NP_009225.1 1274
NP_009225.1 1417
NP_009225.1 162
NP_009225.1 1646
NP_009225.1 1713
NP_009225.1 1719
NP_009225.1 1719
NP_009225.1 1736
NP_009225.1 1791
NP_009225.1 1833
NP_009225.1 1833
NP_009225.1 1838
NP_009225.1 233
NP_009225.1 299
NP_009225.1 299
NP_009225.1 340
NP_009225.1 340
NP_009225.1 419
NP_009225.1 447
NP_009225.1 626
NP_009225.1 627
NP_009225.1 740
NP_009225.1 740
NP_009225.1 757
NP_009225.1 772
NP_009225.1 802
NP_009225.1 863
NP_009225.1 899
NP_009225.1 923
NP_009225.1 923
NP_009330.1 587
NP_009330.1 643
NP_031374.2 267
NP_031374.2 118
NP_031374.2 371
NP_031400.2 178
NP_036196.1 200
NP_036196.1 213
NP_036276.1 95
NP_036325.2 501
NP_036335.1 17
NP_036335.1 35
NP_036335.1 232
NP_036335.1 126
NP_036335.1 181
NP_036335.1 203
NP_036335.1 83
NP_036345.2 159
NP_036365.1 89
NP_036365.1 934
NP_036425.1 857
NP_036425.1 792
NP_036462.2 1227
NP_036462.2 1737
NP_036462.2 1007
NP_036462.2 1368
NP_036462.2 1454
NP_036462.2 1792
NP_036462.2 1258
NP_036462.2 1263
NP_036462.2 1690
NP_036462.2 1402
NP_036462.2 1469
NP_036470.1 73
NP_036475.3 370
NP_036566.1 178
NP_036579.2 188
NP_036593.2 276
NP_036595.2 645
NP_036595.2 281
NP_036595.2 118
NP_036604.2 193
NP_036604.2 200
NP_036604.2 210
NP_037359.3 1254
NP_037383.1 21
NP_037407.4 800
NP_037428.3 154
NP_037428.3 249
NP_037514.2 421
NP_037514.2 226
NP_037543.1 40
NP_054728.2 243
NP_054747.2 140
NP_054799.4 966
NP_054878.5 2114
NP_054878.5 677
NP_054890.1 45
NP_054890.1 47
NP_055054.1 203
NP_055064.1 48
NP_055066.1 554
NP_055066.1 285
NP_055066.1 600
NP_055069.1 47
NP_055069.1 266
NP_055069.1 355
NP_055069.1 94
NP_055112.2 74
NP_055120.1 91
NP_055132.2 323
NP_055136.1 86
NP_055147.1 34
NP_055147.1 44
NP_055177.2 377
NP_055178.3 1345
NP_055178.3 4510
NP_055178.3 640
NP_055178.3 2949
NP_055199.1 150
NP_055259.2 194
NP_055259.2 100
NP_055306.1 227
NP_055310.1 121
NP_055310.1 147
NP_055310.1 19
NP_055461.1 181
NP_055461.1 439
NP_055494.2 309
NP_055529.2 1306
NP_055529.2 460
NP_055529.2 286
NP_055595.2 1528
NP_055595.2 300
NP_055595.2 1127
NP_055595.2 1484
NP_055610.1 897
NP_055610.1 1025
NP_055610.1 185
NP_055610.1 473
NP_055610.1 631
NP_055610.1 8
NP_055610.1 1001
NP_055610.1 255
NP_055610.1 76
NP_055610.1 1182
NP_055610.1 154
NP_055610.1 235
NP_055610.1 1120
NP_055610.1 421
NP_055610.1 1066
NP_055610.1 407
NP_055610.1 102
NP_055610.1 563
NP_055610.1 649
NP_055610.1 727
NP_055610.1 728
NP_055610.1 818
NP_055610.1 333
NP_055610.1 391
NP_055610.1 834
NP_055610.1 1190
NP_055610.1 476
NP_055610.1 656
NP_055610.1 585
NP_055610.1 628
NP_055610.1 687
NP_055610.1 1131
NP_055610.1 1167
NP_055610.1 184
NP_055610.1 552
NP_055610.1 641
NP_055610.1 678
NP_055610.1 726
NP_055610.1 743
NP_055610.1 789
NP_055610.1 800
NP_055610.1 1178
NP_055610.1 392
NP_055610.1 529
NP_055610.1 60
NP_055610.1 802
NP_055610.1 97
NP_055610.1 215
NP_055610.1 261
NP_055610.1 515
NP_055610.1 621
NP_055628.1 410
NP_055628.1 662
NP_055628.1 697
NP_055660.1 278
NP_055660.1 422
NP_055670.1 473
NP_055690.1 584
NP_055761.2 309
NP_055761.2 155
NP_055761.2 152
NP_055761.2 466
NP_055761.2 415
NP_055861.3 1941
NP_055861.3 989
NP_055861.3 2283
NP_055887.3 529
NP_055887.3 134
NP_055917.1 982
NP_055981.1 46
NP_055981.1 198
NP_055981.1 75
NP_055990.1 1805
NP_056029.2 661
NP_056087.2 571
NP_056087.2 378
NP_056087.2 574
NP_056109.1 738
NP_056110.2 434
NP_056126.1 425
NP_056155.1 360
NP_056199.2 1678
NP_056199.2 800
NP_056199.2 1381
NP_056199.2 1606
NP_056199.2 1894
NP_056199.2 2400
NP_056199.2 2480
NP_056199.2 364
NP_056199.2 482
NP_056199.2 505
NP_056199.2 827
NP_056199.2 904
NP_056199.2 105
NP_056199.2 2214
NP_056199.2 2236
NP_056199.2 2603
NP_056199.2 968
NP_056199.2 876
NP_056199.2 2369
NP_056199.2 298
NP_056199.2 64
NP_056199.2 822
NP_056199.2 1021
NP_056199.2 1176
NP_056199.2 1425
NP_056199.2 1429
NP_056199.2 1555
NP_056199.2 1602
NP_056199.2 1664
NP_056199.2 2635
NP_056199.2 2638
NP_056199.2 335
NP_056199.2 483
NP_056199.2 483
NP_056199.2 665
NP_056199.2 1632
NP_056199.2 2606
NP_056199.2 585
NP_056199.2 989
NP_056199.2 1366
NP_056199.2 2597
NP_056199.2 1548
NP_056199.2 1725
NP_056199.2 2337
NP_056199.2 603
NP_056199.2 682
NP_056199.2 717
NP_056199.2 925
NP_056199.2 1562
NP_056199.2 104
NP_056199.2 29
NP_056199.2 703
NP_056199.2 703
NP_056199.2 1089
NP_056199.2 1154
NP_056199.2 1511
NP_056199.2 153
NP_056199.2 1739
NP_056199.2 1797
NP_056199.2 2271
NP_056199.2 2568
NP_056199.2 383
NP_056199.2 1289
NP_056199.2 1914
NP_056199.2 2216
NP_056199.2 345
NP_056199.2 1263
NP_056199.2 2106
NP_056199.2 2615
NP_056199.2 2639
NP_056199.2 72
NP_056219.3 215
NP_056289.2 217
NP_056321.2 110
NP_056321.2 149
NP_056321.2 183
NP_056375.2 357
NP_056375.2 943
NP_056375.2 687
NP_056375.2 451
NP_056375.2 98
NP_056375.2 212
NP_056375.2 214
NP_056375.2 903
NP_056385.1 286
NP_056414.1 246
NP_056415.1 113
NP_056415.1 285
NP_056444.3 372
NP_056446.4 189
NP_056446.4 450
NP_056449.1 202
NP_056477.1 1642
NP_056477.1 720
NP_056477.1 558
NP_056480.1 328
NP_056512.5 94
NP_056517.1 45
NP_056517.1 77
NP_056517.1 153
NP_056517.1 21
NP_056517.1 20
NP_056517.1 140
NP_056528.2 307
NP_056528.2 322
NP_056528.2 195
NP_056528.2 317
NP_056979.1 12
NP_056980.2 101
NP_056980.2 163
NP_056980.2 198
NP_056993.2 230
NP_056999.2 507
NP_057021.2 307
NP_057090.2 16
NP_057090.2 199
NP_057122.2 99
NP_057122.2 41
NP_057126.2 38
NP_057126.2 99
NP_057149.1 92
NP_057161.1 90
NP_057181.1 27
NP_057240.3 345
NP_057253.2 24
NP_057253.2 38
NP_057264.3 374
NP_057264.3 329
NP_057303.2 426
NP_057306.2 140
NP_057323.3 2336
NP_057323.3 1105
NP_057323.3 2701
NP_057323.3 2409
NP_057323.3 1951
NP_057444.2 158
NP_057457.1 16
NP_057465.1 127
NP_057465.1 192
NP_057465.1 75
NP_057465.1 188
NP_057465.1 222
NP_057465.1 265
NP_057465.1 126
NP_057573.2 129
NP_057573.2 193
NP_057573.2 249
NP_057579.1 7
NP_057579.1 180
NP_057712.2 38
NP_057714.1 201
NP_058637.1 317
NP_058637.1 207
NP_058637.1 202
NP_058637.1 437
NP_058637.1 481
NP_060035.2 392
NP_060035.2 12
NP_060035.2 205
NP_060087.3 1505
NP_060087.3 1580
NP_060087.3 2017
NP_060087.3 550
NP_060121.3 866
NP_060123.3 41
NP_060209.3 611
NP_060215.4 871
NP_060247.2 510
NP_060247.2 19
NP_060247.2 128
NP_060250.2 2822
NP_060250.2 2555
NP_060250.2 969
NP_060250.2 1723
NP_060250.2 1880
NP_060250.2 2176
NP_060250.2 560
NP_060250.2 2149
NP_060250.2 1734
NP_060250.2 837
NP_060250.2 1460
NP_060250.2 1545
NP_060250.2 2276
NP_060250.2 1226
NP_060250.2 177
NP_060250.2 2648
NP_060250.2 409
NP_060250.2 497
NP_060250.2 502
NP_060250.2 2383
NP_060250.2 2462
NP_060250.2 1918
NP_060250.2 64
NP_060250.2 881
NP_060283.3 108
NP_060319.1 83
NP_060336.3 40
NP_060352.1 3
NP_060352.1 106
NP_060352.1 132
NP_060352.1 91
NP_060360.3 1117
NP_060360.3 3487
NP_060360.3 2124
NP_060360.3 1195
NP_060360.3 3855
NP_060399.1 86
NP_060399.1 12
NP_060420.2 83
NP_060420.2 942
NP_060476.2 319
NP_060497.3 716
NP_060545.3 45
NP_060545.3 384
NP_060545.3 535
NP_060546.2 905
NP_060552.4 511
NP_060570.2 438
NP_060597.4 548
NP_060606.3 1160
NP_060606.3 2556
NP_060606.3 1221
NP_060606.3 1315
NP_060606.3 1576
NP_060606.3 3103
NP_060606.3 3252
NP_060606.3 980
NP_060606.3 394
NP_060606.3 469
NP_060606.3 653
NP_060606.3 1285
NP_060606.3 990
NP_060606.3 3226
NP_060606.3 2377
NP_060606.3 2620
NP_060606.3 2620
NP_060606.3 2836
NP_060606.3 2904
NP_060606.3 421
NP_060606.3 2731
NP_060606.3 385
NP_060606.3 26
NP_060606.3 1620
NP_060606.3 1717
NP_060606.3 2113
NP_060606.3 213
NP_060606.3 3170
NP_060606.3 3229
NP_060606.3 3229
NP_060606.3 2285
NP_060606.3 41
NP_060606.3 147
NP_060606.3 1528
NP_060606.3 2595
NP_060606.3 268
NP_060606.3 2711
NP_060606.3 2712
NP_060606.3 2837
NP_060606.3 2949
NP_060606.3 3053
NP_060606.3 576
NP_060606.3 2793
NP_060606.3 2387
NP_060606.3 240
NP_060606.3 557
NP_060606.3 577
NP_060606.3 1399
NP_060606.3 2218
NP_060606.3 2499
NP_060606.3 2245
NP_060606.3 3040
NP_060606.3 3250
NP_060606.3 544
NP_060606.3 1321
NP_060606.3 2437
NP_060606.3 335
NP_060606.3 531
NP_060609.2 11
NP_060609.2 406
NP_060719.4 175
NP_060719.4 340
NP_060719.4 1033
NP_060767.2 458
NP_060767.2 631
NP_060783.3 1308
NP_060798.2 297
NP_060798.2 114
NP_060798.2 52
NP_060814.4 103
NP_060888.2 465
NP_060888.2 321
NP_060921.3 628
NP_060921.3 300
NP_060921.3 1003
NP_060921.3 617
NP_060921.3 1081
NP_060921.3 469
NP_060921.3 7
NP_060944.3 40
NP_060956.1 45
NP_060956.1 44
NP_061138.3 421
NP_061183.2 412
NP_061183.2 170
NP_061183.2 196
NP_061337.1 443
NP_061337.1 724
NP_061337.1 132
NP_061337.1 571
NP_061845.2 21
NP_061866.1 638
NP_061905.2 276
NP_061905.2 256
NP_061905.2 758
NP_061905.2 80
NP_061939.3 666
NP_061939.3 1061
NP_061939.3 601
NP_061939.3 551
NP_061971.3 383
NP_061978.6 707
NP_061978.6 1097
NP_062825.1 113
NP_063945.2 633
NP_063945.2 587
NP_064450.3 466
NP_064450.3 839
NP_064502.9 28
NP_064502.9 46
NP_064551.3 509
NP_064551.3 455
NP_064551.3 635
NP_064551.3 358
NP_064551.3 398
NP_064551.3 694
NP_064551.3 697
NP_064576.1 257
NP_064632.2 167
NP_064632.2 605
NP_064632.2 616
NP_064632.2 445
NP_064716.2 300
NP_064716.2 528
NP_065080.1 136
NP_065099.3 1189
NP_065109.1 160
NP_065109.1 283
NP_065109.1 270
NP_065109.1 182
NP_065109.1 205
NP_065109.1 156
NP_065160.1 28
NP_065168.2 305
NP_065168.2 330
NP_065168.2 232
NP_065169.1 166
NP_065184.2 25
NP_065184.2 238
NP_065184.2 8
NP_065188.4 716
NP_065191.2 494
NP_065191.2 559
NP_065194.2 1445
NP_065394.1 539
NP_065394.1 307
NP_065394.1 55
NP_065394.1 101
NP_065394.1 488
NP_065394.1 158
NP_065394.1 404
NP_065681.1 862
NP_065682.2 307
NP_065682.2 13
NP_065683.2 36
NP_065712.1 8
NP_065750.1 328
NP_065756.1 159
NP_065783.3 1718
NP_065783.3 1391
NP_065783.3 1460
NP_065783.3 1686
NP_065863.2 841
NP_065970.2 47
NP_065970.2 846
NP_065970.2 476
NP_065970.2 609
NP_065970.2 336
NP_065970.2 623
NP_065970.2 1207
NP_065970.2 185
NP_065970.2 1189
NP_065970.2 1525
NP_065970.2 1574
NP_065970.2 491
NP_066124.1 949
NP_066124.1 947
NP_066269.1 110
NP_066943.2 365
NP_066963.2 839
NP_066963.2 515
NP_066970.3 88
NP_066970.3 85
NP_066970.3 161
NP_066970.3 309
NP_066970.3 90
NP_066973.2 394
NP_067077.1 264
NP_067638.3 799
NP_068374.1 106
NP_068600.4 489
NP_068602.2 488
NP_068745.2 169
NP_068745.2 326
NP_068745.2 129
NP_068758.3 424
NP_068758.3 317
NP_068758.3 326
NP_068758.3 448
NP_068813.1 678
NP_068831.1 680
NP_068839.1 266
NP_071350.2 250
NP_071351.2 2746
NP_071364.4 20
NP_071364.4 20
NP_071364.4 699
NP_071364.4 623
NP_071372.1 851
NP_071372.1 368
NP_071407.4 2660
NP_071407.4 3210
NP_071407.4 65
NP_071407.4 671
NP_071407.4 2323
NP_071407.4 16
NP_071415.1 173
NP_071449.1 93
NP_071450.2 174
NP_071450.2 232
NP_071731.1 240
NP_071751.3 250
NP_071764.3 17
NP_071764.3 50
NP_071764.3 177
NP_071882.1 183
NP_071890.2 104
NP_071900.2 2074
NP_071900.2 2144
NP_071900.2 986
NP_071900.2 1406
NP_071900.2 1578
NP_071900.2 359
NP_071900.2 688
NP_071900.2 2682
NP_071900.2 1428
NP_071900.2 943
NP_071900.2 1435
NP_071900.2 1905
NP_071900.2 1931
NP_071900.2 602
NP_071900.2 2103
NP_071900.2 2104
NP_071900.2 2647
NP_071900.2 1184
NP_071900.2 1220
NP_071900.2 1314
NP_071900.2 1341
NP_071900.2 1569
NP_071900.2 2116
NP_071900.2 422
NP_071900.2 581
NP_071900.2 796
NP_071900.2 1459
NP_071900.2 1497
NP_071900.2 1579
NP_071900.2 880
NP_071900.2 708
NP_071900.2 1582
NP_071900.2 1873
NP_071900.2 684
NP_071900.2 1087
NP_071900.2 1434
NP_071900.2 2098
NP_071900.2 2098
NP_071900.2 683
NP_071900.2 783
NP_071900.2 954
NP_071900.2 1628
NP_071900.2 1798
NP_071900.2 2056
NP_071900.2 2122
NP_071900.2 2679
NP_071900.2 1099
NP_071900.2 1106
NP_071900.2 1128
NP_071900.2 1193
NP_071900.2 1193
NP_071900.2 1510
NP_071900.2 2180
NP_071900.2 2180
NP_071900.2 486
NP_071900.2 731
NP_071900.2 766
NP_071900.2 985
NP_071900.2 1050
NP_071900.2 1098
NP_071900.2 2038
NP_071900.2 672
NP_071900.2 723
NP_071900.2 2032
NP_071900.2 1804
NP_071900.2 1971
NP_071900.2 1016
NP_071900.2 1062
NP_071900.2 1760
NP_071900.2 1968
NP_071900.2 2141
NP_071932.2 146
NP_073562.1 120
NP_073562.1 162
NP_073562.1 77
NP_073563.1 264
NP_075555.1 269
NP_075555.1 289
NP_075555.1 291
NP_075555.1 285
NP_075555.1 287
NP_075555.1 287
NP_075555.1 329
NP_075561.3 2909
NP_075561.3 1044
NP_075561.3 165
NP_075561.3 1213
NP_075561.3 171
NP_075561.3 2136
NP_075561.3 2397
NP_075561.3 2975
NP_075561.3 2755
NP_075561.3 2755
NP_075561.3 607
NP_075561.3 607
NP_075561.3 2090
NP_076927.1 194
NP_076927.1 70
NP_076984.2 138
NP_077277.1 131
NP_077282.3 170
NP_077288.2 1104
NP_077288.2 209
NP_077288.2 636
NP_077288.2 1109
NP_077288.2 1143
NP_077288.2 1190
NP_077288.2 148
NP_077288.2 250
NP_077288.2 287
NP_077288.2 750
NP_077288.2 759
NP_077288.2 859
NP_077288.2 865
NP_077288.2 305
NP_077288.2 462
NP_077288.2 467
NP_077288.2 58
NP_077288.2 528
NP_077288.2 1187
NP_077288.2 1248
NP_077288.2 217
NP_077288.2 542
NP_077288.2 667
NP_077288.2 849
NP_077288.2 975
NP_077288.2 1049
NP_077288.2 1158
NP_077288.2 346
NP_077288.2 403
NP_077288.2 656
NP_077288.2 1168
NP_077288.2 697
NP_077288.2 730
NP_077288.2 730
NP_077288.2 808
NP_077288.2 810
NP_077288.2 244
NP_077288.2 850
NP_077288.2 898
NP_077288.2 1175
NP_077288.2 741
NP_077288.2 966
NP_077288.2 53
NP_077288.2 1085
NP_077288.2 173
NP_077288.2 252
NP_077288.2 399
NP_077288.2 445
NP_077288.2 55
NP_077288.2 581
NP_077288.2 654
NP_077288.2 685
NP_077288.2 887
NP_077288.2 115
NP_077288.2 1163
NP_077288.2 206
NP_077288.2 284
NP_077288.2 1078
NP_077288.2 1079
NP_077288.2 1111
NP_077288.2 899
NP_077288.2 1130
NP_077288.2 1148
NP_077288.2 41
NP_077719.2 856
NP_077740.1 850
NP_077740.1 863
NP_077740.1 829
NP_078853.2 73
NP_078853.2 583
NP_078853.2 10
NP_078853.2 731
NP_078853.2 555
NP_078853.2 832
NP_078853.2 1114
NP_078858.4 399
NP_078858.4 4838
NP_078865.1 170
NP_078865.1 77
NP_078868.1 96
NP_078872.2 624
NP_078872.2 143
NP_078874.2 60
NP_078925.3 296
NP_078925.3 284
NP_078951.2 736
NP_078951.2 842
NP_078951.2 995
NP_078951.2 170
NP_078951.2 26
NP_078951.2 516
NP_078951.2 686
NP_078951.2 718
NP_078951.2 1096
NP_078951.2 540
NP_078951.2 219
NP_078951.2 715
NP_078951.2 77
NP_078951.2 824
NP_078951.2 882
NP_078951.2 350
NP_078951.2 559
NP_078951.2 797
NP_078951.2 797
NP_078951.2 1002
NP_078951.2 263
NP_078951.2 53
NP_078951.2 650
NP_078951.2 669
NP_078951.2 1121
NP_078951.2 1166
NP_078951.2 1166
NP_078951.2 866
NP_078951.2 1170
NP_078951.2 432
NP_078951.2 549
NP_078951.2 76
NP_078951.2 1142
NP_078951.2 1143
NP_078951.2 200
NP_078951.2 253
NP_078951.2 362
NP_078951.2 678
NP_078951.2 9
NP_078951.2 346
NP_078951.2 353
NP_078951.2 353
NP_078951.2 974
NP_078951.2 974
NP_078951.2 296
NP_078951.2 642
NP_078951.2 723
NP_078951.2 1016
NP_078951.2 1090
NP_078951.2 440
NP_078951.2 638
NP_078951.2 1009
NP_078951.2 532
NP_078951.2 656
NP_078951.2 707
NP_078951.2 1082
NP_078951.2 254
NP_078951.2 319
NP_078951.2 478
NP_078951.2 896
NP_078951.2 963
NP_078951.2 284
NP_078951.2 317
NP_078951.2 351
NP_078951.2 494
NP_078951.2 799
NP_078951.2 841
NP_078951.2 911
NP_078951.2 1108
NP_078951.2 929
NP_078951.2 132
NP_078951.2 233
NP_078951.2 978
NP_078951.2 989
NP_078961.3 364
NP_078961.3 91
NP_078961.3 342
NP_078961.3 619
NP_078961.3 350
NP_078961.3 516
NP_078961.3 230
NP_078974.1 246
NP_079011.3 283
NP_079023.2 572
NP_079033.4 131
NP_079033.4 512
NP_079033.4 473
NP_079033.4 677
NP_079033.4 960
NP_079033.4 955
NP_079045.1 77
NP_079066.5 153
NP_079066.5 903
NP_079066.5 750
NP_079066.5 761
NP_079066.5 817
NP_079066.5 819
NP_079066.5 121
NP_079066.5 814
NP_079066.5 843
NP_079066.5 1071
NP_079085.2 26
NP_079085.2 26
NP_079085.2 543
NP_079085.2 235
NP_079085.2 46
NP_079152.3 452
NP_079152.3 400
NP_079160.1 156
NP_079160.1 372
NP_079191.2 537
NP_079265.2 308
NP_079272.4 747
NP_079272.4 92
NP_079272.4 533
NP_079276.2 147
NP_079276.2 97
NP_079285.2 324
NP_079350.5 644
NP_079350.5 1124
NP_079350.5 2322
NP_079375.3 242
NP_079375.3 944
NP_079375.3 353
NP_079408.3 214
NP_079408.3 1023
NP_079413.3 1933
NP_079413.3 2151
NP_079413.3 788
NP_079413.3 402
NP_079413.3 566
NP_079413.3 133
NP_079413.3 1804
NP_079413.3 1996
NP_079413.3 518
NP_079413.3 1436
NP_079413.3 1800
NP_079413.3 2387
NP_079413.3 906
NP_079413.3 1026
NP_079413.3 1819
NP_079413.3 2247
NP_079413.3 778
NP_079413.3 1902
NP_079413.3 235
NP_079413.3 1240
NP_079413.3 177
NP_079413.3 2246
NP_079413.3 722
NP_079413.3 120
NP_079413.3 1997
NP_079413.3 2264
NP_079413.3 2300
NP_079413.3 491
NP_079413.3 613
NP_079413.3 950
NP_079413.3 1222
NP_079413.3 1845
NP_079413.3 2368
NP_079413.3 825
NP_079413.3 245
NP_079413.3 1752
NP_079413.3 214
NP_079413.3 556
NP_079413.3 1248
NP_079413.3 1923
NP_079413.3 218
NP_079413.3 2278
NP_079413.3 616
NP_079413.3 1201
NP_079413.3 1998
NP_079413.3 2363
NP_079413.3 1488
NP_079413.3 2344
NP_079413.3 948
NP_079428.2 68
NP_079469.2 17
NP_079469.2 347
NP_079469.2 99
NP_079519.1 26
NP_085135.1 398
NP_109590.3 138
NP_110404.1 445
NP_110404.1 244
NP_110404.1 321
NP_112178.2 304
NP_112503.1 409
NP_112506.2 235
NP_112506.2 243
NP_112506.2 299
NP_112506.2 41
NP_113621.1 167
NP_113621.1 167
NP_113621.1 384
NP_113621.1 541
NP_113671.3 132
NP_114091.3 88
NP_114091.3 314
NP_114091.3 221
NP_114091.3 367
NP_114091.3 158
NP_114432.2 402
NP_114432.2 759
NP_114432.2 97
NP_114432.2 361
NP_114432.2 376
NP_114432.2 866
NP_114432.2 671
NP_114432.2 746
NP_114432.2 372
NP_114432.2 680
NP_114432.2 297
NP_114432.2 703
NP_114432.2 752
NP_114432.2 998
NP_114432.2 619
NP_114432.2 132
NP_114432.2 411
NP_114432.2 48
NP_114432.2 1002
NP_114432.2 147
NP_114432.2 147
NP_114432.2 413
NP_115613.1 97
NP_115698.3 248
NP_115698.3 339
NP_115785.1 207
NP_115785.1 525
NP_115822.1 442
NP_115909.1 149
NP_115909.1 127
NP_115909.1 203
NP_115909.1 214
NP_115909.1 204
NP_115909.1 175
NP_115909.1 207
NP_115909.1 213
NP_115934.1 175
NP_115969.2 132
NP_116023.2 788
NP_116027.2 376
NP_116056.3 101
NP_116056.3 64
NP_116056.3 109
NP_116056.3 106
NP_116056.3 213
NP_116071.2 414
NP_116071.2 562
NP_116245.2 256
NP_116245.2 136
NP_116250.3 451
NP_116250.3 544
NP_116759.2 348
NP_143026.1 204
NP_149045.3 132
NP_149045.3 363
NP_149045.3 6
NP_149078.1 347
NP_149115.2 293
NP_203129.1 99
NP_212134.3 442
NP_443076.2 514
NP_443142.1 422
NP_443711.2 370
NP_444282.3 317
NP_444282.3 182
NP_444504.1 53
NP_477520.2 359
NP_477520.2 436
NP_478059.1 342
NP_478059.1 36
NP_478123.1 168
NP_478123.1 33
NP_478123.1 62
NP_478123.1 218
NP_478123.1 61
NP_478123.1 32
NP_478123.1 73
NP_478123.1 53
NP_478123.1 132
NP_478123.1 75
NP_536349.2 14
NP_536349.2 109
NP_536349.2 215
NP_536349.2 125
NP_542172.2 108
NP_542172.2 197
NP_542172.2 118
NP_542199.1 225
NP_550438.1 202
NP_569733.2 741
NP_569733.2 592
NP_569735.1 190
NP_569735.1 49
NP_570853.1 463
NP_570853.1 513
NP_570853.1 516
NP_570853.1 359
NP_570853.1 370
NP_570853.1 450
NP_570853.1 524
NP_570853.1 183
NP_570853.1 790
NP_570853.1 34
NP_570853.1 604
NP_570853.1 588
NP_570853.1 658
NP_570853.1 121
NP_570853.1 163
NP_570853.1 169
NP_570853.1 537
NP_570853.1 749
NP_570853.1 68
NP_570853.1 850
NP_570853.1 127
NP_570853.1 592
NP_570853.1 605
NP_570853.1 764
NP_570853.1 88
NP_570853.1 502
NP_570853.1 781
NP_570853.1 835
NP_570853.1 835
NP_570853.1 418
NP_570853.1 701
NP_570853.1 834
NP_570853.1 836
NP_570853.1 836
NP_570853.1 836
NP_570853.1 836
NP_570853.1 841
NP_570853.1 93
NP_570853.1 93
NP_570853.1 653
NP_570853.1 653
NP_570853.1 454
NP_570853.1 576
NP_570853.1 727
NP_570853.1 782
NP_570853.1 729
NP_570853.1 827
NP_570853.1 135
NP_570853.1 194
NP_570853.1 453
NP_570853.1 548
NP_570853.1 638
NP_570853.1 830
NP_570853.1 106
NP_570853.1 325
NP_570853.1 751
NP_570853.1 104
NP_570853.1 356
NP_570853.1 471
NP_570853.1 488
NP_570853.1 725
NP_573568.1 95
NP_597677.2 2781
NP_597677.2 1510
NP_597677.2 1657
NP_597677.2 1683
NP_597677.2 1861
NP_597677.2 96
NP_597677.2 2767
NP_597677.2 2722
NP_597677.2 1528
NP_597677.2 2760
NP_597677.2 2760
NP_597680.2 160
NP_597716.1 229
NP_598004.1 3
NP_598400.1 645
NP_598408.1 493
NP_598408.1 529
NP_598408.1 813
NP_612370.3 708
NP_612396.1 313
NP_612396.1 71
NP_612404.1 228
NP_612422.2 53
NP_619636.2 74
NP_619636.2 8
NP_619639.3 2521
NP_619639.3 3230
NP_619639.3 943
NP_619639.3 1472
NP_619639.3 1966
NP_619639.3 2574
NP_619639.3 1177
NP_619639.3 118
NP_619639.3 3187
NP_619639.3 1960
NP_619639.3 311
NP_619639.3 1578
NP_619639.3 1776
NP_619646.1 46
NP_619646.1 93
NP_619726.2 158
NP_620116.1 41
NP_620116.1 41
NP_620116.1 39
NP_620594.1 793
NP_620594.1 1382
NP_620594.1 98
NP_620594.1 1258
NP_620594.1 595
NP_620688.2 820
NP_620689.1 112
NP_620689.1 389
NP_620689.1 458
NP_620689.1 489
NP_620689.1 58
NP_620689.1 384
NP_620689.1 366
NP_620689.1 137
NP_620689.1 206
NP_620689.1 515
NP_620689.1 491
NP_620689.1 327
NP_620689.1 447
NP_620775.2 345
NP_620775.2 370
NP_640335.2 49
NP_653081.1 50
NP_653081.1 53
NP_653164.2 255
NP_653178.3 313
NP_653213.6 768
NP_653229.1 118
NP_653271.2 829
NP_658986.1 20
NP_659434.2 277
NP_659434.2 99
NP_659434.2 297
NP_659434.2 319
NP_659434.2 429
NP_659434.2 429
NP_659434.2 402
NP_659434.2 29
NP_659434.2 394
NP_659434.2 435
NP_659434.2 107
NP_660161.1 18
NP_660201.1 267
NP_660201.1 28
NP_660208.2 525
NP_660208.2 788
NP_660282.2 211
NP_660282.2 145
NP_660282.2 217
NP_660282.2 217
NP_660282.2 217
NP_660282.2 98
NP_660282.2 173
NP_660282.2 324
NP_660282.2 171
NP_660282.2 210
NP_660282.2 58
NP_660282.2 172
NP_660282.2 72
NP_660282.2 325
NP_667338.3 1136
NP_667338.3 1265
NP_689482.1 72
NP_689482.1 138
NP_689482.1 34
NP_689482.1 116
NP_689482.1 83
NP_689518.1 279
NP_689629.2 82
NP_689629.2 104
NP_689632.2 449
NP_689632.2 176
NP_689637.3 423
NP_689656.2 269
NP_689656.2 71
NP_689656.2 260
NP_689703.1 103
NP_689728.3 27
NP_689728.3 191
NP_689728.3 185
NP_689728.3 251
NP_689728.3 53
NP_689854.2 1481
NP_689854.2 846
NP_689991.1 73
NP_689996.4 343
NP_694551.1 342
NP_694551.1 439
NP_694578.1 199
NP_694578.1 179
NP_694972.3 145
NP_694972.3 91
NP_694984.4 316
NP_705831.1 108
NP_705837.1 605
NP_705837.1 687
NP_714544.1 1053
NP_714544.1 1599
NP_714544.1 1162
NP_714544.1 724
NP_714928.1 246
NP_714928.1 820
NP_722540.1 310
NP_733821.1 175
NP_733821.1 110
NP_733821.1 196
NP_733821.1 321
NP_733821.1 325
NP_733821.1 128
NP_733821.1 327
NP_733821.1 363
NP_733821.1 114
NP_733821.1 117
NP_733821.1 303
NP_733821.1 426
NP_733821.1 655
NP_733844.1 8
NP_742105.1 196
NP_742105.1 871
NP_742105.1 78
NP_742105.1 866
NP_742105.1 283
NP_742105.1 398
NP_742105.1 69
NP_742105.1 387
NP_742105.1 524
NP_742105.1 709
NP_742105.1 113
NP_742105.1 314
NP_742105.1 399
NP_742105.1 672
NP_742105.1 653
NP_742105.1 562
NP_742105.1 644
NP_742105.1 644
NP_742105.1 22
NP_742105.1 630
NP_742105.1 710
NP_757367.1 301
NP_758454.1 345
NP_758454.1 168
NP_758454.1 198
NP_758840.1 156
NP_758840.1 28
NP_775099.2 1671
NP_775748.2 63
NP_775748.2 278
NP_775748.2 132
NP_775766.2 612
NP_775771.3 444
NP_775771.3 436
NP_775771.3 429
NP_775822.3 685
NP_775907.4 918
NP_775907.4 696
NP_775931.3 378
NP_775931.3 380
NP_775931.3 460
NP_775931.3 382
NP_775931.3 448
NP_775931.3 496
NP_775931.3 199
NP_775931.3 320
NP_775931.3 183
NP_776248.1 66
NP_777549.1 129
NP_777577.2 573
NP_778243.1 232
NP_778243.1 281
NP_787125.1 168
NP_789794.1 130
NP_789794.1 656
NP_789794.1 237
NP_789794.1 662
NP_808218.1 407
NP_813977.1 398
NP_817123.1 680
NP_835258.1 33
NP_835258.1 96
NP_835364.1 160
NP_835364.1 123
NP_835364.1 114
NP_835364.1 218
NP_835364.1 228
NP_835364.1 193
NP_835364.1 227
NP_835364.1 51
NP_835364.1 176
NP_835364.1 8
NP_835364.1 29
NP_835364.1 165
NP_835364.1 293
NP_835364.1 42
NP_835364.1 224
NP_848547.4 170
NP_848547.4 451
NP_848549.3 47
NP_848652.2 71
NP_852091.1 548
NP_852091.1 731
NP_852091.1 176
NP_852091.1 786
NP_852091.1 358
NP_852608.1 875
NP_852608.1 294
NP_852608.1 977
NP_852608.1 676
NP_852664.1 649
NP_852664.1 636
NP_852664.1 636
NP_859065.2 384
NP_859065.2 493
NP_859526.1 292
NP_870998.2 700
NP_870998.2 83
NP_870998.2 930
NP_872621.1 181
NP_872621.1 158
NP_872621.1 52
NP_872621.1 141
NP_877437.2 221
NP_878314.1 25
NP_892023.1 275
NP_892023.1 172
NP_898882.1 46
NP_898898.1 404
NP_919224.1 1060
NP_919224.1 969
NP_919224.1 1735
NP_919224.1 656
NP_919224.1 994
NP_919224.1 394
NP_919224.1 413
NP_919224.1 551
NP_919224.1 368
NP_919224.1 783
NP_919224.1 895
NP_919224.1 1934
NP_919224.1 534
NP_919224.1 630
NP_919224.1 581
NP_919224.1 1671
NP_919224.1 913
NP_919224.1 537
NP_919299.3 356
NP_919424.1 11
NP_932173.1 1539
NP_932173.1 1491
NP_932173.1 646
NP_932173.1 1165
NP_932173.1 1823
NP_932173.1 19
NP_932173.1 585
NP_932173.1 702
NP_932173.1 903
NP_932173.1 851
NP_932173.1 861
NP_932173.1 1332
NP_932173.1 571
NP_932173.1 781
NP_932173.1 1173
NP_932173.1 845
NP_937983.2 38
NP_937983.2 747
NP_938011.1 134
NP_938011.1 240
NP_938011.1 903
NP_938011.1 857
NP_938011.1 1154
NP_938011.1 285
NP_938011.1 797
NP_938012.2 367
NP_938012.2 47
NP_940820.1 683
NP_940820.1 626
NP_940890.3 308
NP_940890.3 625
NP_940927.2 73
NP_940927.2 966
NP_940927.2 230
NP_940927.2 197
NP_940927.2 271
NP_940988.2 76
NP_940988.2 158
NP_940988.2 331
NP_942559.1 127
NP_954712.1 73
NP_954712.1 586
NP_957705.1 1374
NP_957705.1 1128
NP_958780.1 3974
NP_958780.1 853
NP_963925.2 214
NP_963925.2 604
NP_976075.1 49
NP_976217.1 149
NP_982299.1 84
NP_982301.1 358
NP_996919.1 334
NP_996919.1 456
NP_996919.1 358
NP_996994.1 205
NP_997224.2 390
NP_997229.2 467
NP_997229.2 192
NP_997229.2 446
NP_997229.2 463
NP_997229.2 275
NP_997235.3 254
NP_997715.1 150
NP_998764.1 771
NP_998764.1 725
NP_998764.1 330
NP_998764.1 507
NP_998764.1 67
NP_998764.1 726
NP_998772.1 129
NP_998814.1 247
NP_998814.1 78
NP_998818.1 328
NP_998820.3 1000
NP_998820.3 531
