# Supplementary material for: ENTPRISE-X: Predicting disease-associated frameshift and nonsense mutations
Source: PLoS One. 2018 May 3;13(5):e0196849. doi: 10.1371/journal.pone.0196849 (PMC5933770; doi:10.1371/journal.pone.0196849)
Supplement: S1 File — (ZIP) [file pone.0196849.s001.zip › data/FS_esp.lst]

NP_000035.2 483
NP_000035.2 485
NP_000039.2 432
NP_000050.2 605
NP_000060.2 1832
NP_000061.1 135
NP_000063.2 53
NP_000101.2 100
NP_000141.1 168
NP_000144.2 6
NP_000164.5 428
NP_000206.2 250
NP_000206.2 246
NP_000209.2 65
NP_000209.2 630
NP_000219.2 753
NP_000245.2 700
NP_000247.2 952
NP_000253.1 278
NP_000262.2 674
NP_000318.1 290
NP_000322.2 108
NP_000323.2 227
NP_000330.2 292
NP_000361.1 249
NP_000387.1 64
NP_000412.3 508
NP_000412.3 508
NP_000418.2 270
NP_000425.1 287
NP_000465.1 72
NP_000465.1 70
NP_000470.2 407
NP_000502.4 271
NP_000517.2 24
NP_000526.1 729
NP_000526.1 728
NP_000536.5 291
NP_000538.3 808
NP_000572.2 12
NP_000674.2 31
NP_000678.1 91
NP_000712.2 360
NP_000768.1 346
NP_000776.1 117
NP_000788.2 259
NP_000788.2 259
NP_000795.2 107
NP_000809.1 61
NP_000810.1 807
NP_000834.2 23
NP_000850.1 543
NP_000869.1 3
NP_000875.2 248
NP_000883.2 151
NP_000893.2 564
NP_000894.1 120
NP_000917.3 444
NP_000930.1 89
NP_000932.3 569
NP_000932.3 569
NP_000942.1 174
NP_000946.2 110
NP_000949.1 463
NP_001001394.1 126
NP_001001414.1 58
NP_001001479.1 58
NP_001001479.1 58
NP_001001480.2 30
NP_001001480.2 31
NP_001001671.3 1167
NP_001001891.2 914
NP_001001992.1 799
NP_001002027.1 81
NP_001002034.2 29
NP_001002036.3 428
NP_001002264.1 395
NP_001003682.1 87
NP_001003702.2 426
NP_001003792.1 419
NP_001004019.1 258
NP_001004019.1 258
NP_001004051.1 129
NP_001004312.2 68
NP_001004326.4 49
NP_001004341.1 348
NP_001004356.1 485
NP_001004416.2 800
NP_001005271.2 1872
NP_001005335.1 204
NP_001005369.1 656
NP_001005407.1 1114
NP_001005861.1 21
NP_001006608.2 1022
NP_001006939.2 175
NP_001006939.2 175
NP_001007028.1 91
NP_001007091.1 119
NP_001007091.1 187
NP_001007268.1 653
NP_001007268.1 653
NP_001008224.1 70
NP_001008225.1 1402
NP_001008493.1 346
NP_001008493.1 344
NP_001008695.1 201
NP_001008737.1 98
NP_001008784.2 203
NP_001009562.3 427
NP_001009909.2 157
NP_001010859.1 191
NP_001010860.1 131
NP_001010883.2 35
NP_001010926.1 127
NP_001010927.1 587
NP_001010938.1 710
NP_001010938.1 558
NP_001011655.1 141
NP_001011663.1 29
NP_001011718.1 20
NP_001011718.1 30
NP_001012279.1 214
NP_001012279.1 129
NP_001012279.1 93
NP_001012416.1 65
NP_001012421.1 803
NP_001012526.2 46
NP_001012661.1 371
NP_001012661.1 224
NP_001012724.1 8
NP_001012728.1 99
NP_001012728.1 109
NP_001013642.1 302
NP_001013653.1 27
NP_001013675.1 305
NP_001013680.1 219
NP_001013716.2 35
NP_001013754.3 22
NP_001013757.1 162
NP_001013758.1 716
NP_001013858.1 496
NP_001014796.1 200
NP_001014980.1 43
NP_001017371.3 15
NP_001017404.1 26
NP_001017526.1 122
NP_001018051.1 62
NP_001018064.1 25
NP_001018064.1 24
NP_001018067.1 5
NP_001018080.1 430
NP_001018494.1 705
NP_001019543.1 6
NP_001019799.1 5
NP_001020015.1 128
NP_001020262.1 76
NP_001020404.1 41
NP_001025057.1 69
NP_001025186.1 484
NP_001025230.1 29
NP_001025231.1 50
NP_001026871.1 32
NP_001026872.2 205
NP_001026892.1 257
NP_001026971.1 575
NP_001027454.1 87
NP_001027553.1 154
NP_001027898.2 205
NP_001028170.1 149
NP_001028731.1 175
NP_001030008.1 41
NP_001030014.2 308
NP_001030014.2 77
NP_001030025.1 967
NP_001030025.1 942
NP_001030025.1 892
NP_001030025.1 891
NP_001030025.1 888
NP_001030025.1 880
NP_001030025.1 876
NP_001030025.1 875
NP_001030025.1 871
NP_001030025.1 837
NP_001030025.1 831
NP_001030300.2 707
NP_001030312.2 110
NP_001030312.2 110
NP_001032412.2 2206
NP_001032755.1 35
NP_001032821.1 62
NP_001034221.1 13
NP_001034449.1 490
NP_001034449.1 489
NP_001034449.1 466
NP_001034449.1 465
NP_001034872.1 56
NP_001034881.1 105
NP_001034881.1 105
NP_001034974.1 266
NP_001034974.1 343
NP_001035047.1 186
NP_001035055.1 218
NP_001035758.1 294
NP_001035784.1 704
NP_001035934.2 118
NP_001035983.1 106
NP_001036038.1 173
NP_001036038.1 520
NP_001036150.1 1
NP_001036155.1 43
NP_001037.1 176
NP_001041648.1 54
NP_001045.1 149
NP_001047.1 285
NP_001053.2 58
NP_001060.1 278
NP_001065243.1 7
NP_001070248.1 236
NP_001070730.1 264
NP_001070833.1 575
NP_001070958.1 373
NP_001070958.1 383
NP_001070958.1 385
NP_001070958.1 386
NP_001071062.1 296
NP_001071105.1 200
NP_001071158.1 21
NP_001073136.1 315
NP_001073143.1 205
NP_001073280.1 694
NP_001073346.2 266
NP_001073347.1 146
NP_001073864.2 91
NP_001073869.1 370
NP_001073869.1 263
NP_001073887.1 85
NP_001073893.1 513
NP_001073893.1 513
NP_001073893.1 518
NP_001073898.1 755
NP_001073908.1 165
NP_001073913.1 327
NP_001073922.2 1030
NP_001073922.2 1030
NP_001073922.2 953
NP_001073922.2 949
NP_001073922.2 950
NP_001073932.1 4136
NP_001073947.1 256
NP_001073951.2 896
NP_001073953.1 739
NP_001073953.1 732
NP_001073957.1 280
NP_001073957.1 312
NP_001073957.1 485
NP_001073964.2 1543
NP_001073991.2 1298
NP_001074008.1 284
NP_001074008.1 578
NP_001074014.1 31
NP_001074304.1 135
NP_001074304.1 132
NP_001074304.1 88
NP_001074304.1 76
NP_001074304.1 76
NP_001074304.1 70
NP_001074304.1 58
NP_001074304.1 13
NP_001074467.1 42
NP_001075109.1 166
NP_001076.2 400
NP_001076804.1 116
NP_001077006.1 268
NP_001077057.1 46
NP_001077090.1 317
NP_001078834.1 12
NP_001078834.1 12
NP_001078916.1 365
NP_001087197.1 7
NP_001087197.1 6
NP_001087240.1 11
NP_001087240.1 12
NP_001088.2 364
NP_001091672.1 654
NP_001091740.1 129
NP_001091740.1 130
NP_001092001.1 916
NP_001092004.1 390
NP_001092286.2 744
NP_001092805.1 25
NP_001092808.1 287
NP_001092871.1 423
NP_001093120.1 41
NP_001093120.1 17
NP_001093131.1 292
NP_001093146.1 120
NP_001093165.1 417
NP_001093165.1 430
NP_001093167.1 53
NP_001093213.1 615
NP_001093587.1 7
NP_001093859.1 174
NP_001094089.1 101
NP_001094089.1 182
NP_001094287.1 425
NP_001094287.1 425
NP_001094348.1 677
NP_001094348.1 378
NP_001094385.1 441
NP_001094387.1 29
NP_001094832.1 314
NP_001095876.1 1160
NP_001095937.1 152
NP_001096029.1 36
NP_001096045.1 133
NP_001096082.2 180
NP_001096082.2 165
NP_001096645.1 497
NP_001098539.1 455
NP_001098673.1 384
NP_001098678.1 93
NP_001099008.1 1062
NP_001099040.1 79
NP_001099129.1 115
NP_001099129.1 25
NP_001099139.2 192
NP_001099139.2 382
NP_001103361.1 24
NP_001104595.1 657
NP_001104595.1 646
NP_001106175.1 231
NP_001106175.1 231
NP_001106175.1 228
NP_001106175.1 224
NP_001106207.1 38
NP_001106962.1 897
NP_001107566.1 11
NP_001107604.1 136
NP_001108231.1 250
NP_001118228.1 458
NP_001119529.2 260
NP_001119529.2 260
NP_001120651.2 1172
NP_001120651.2 1172
NP_001120936.1 510
NP_001120936.1 512
NP_001120936.1 517
NP_001121186.1 2272
NP_001121613.1 383
NP_001121675.1 157
NP_001122064.1 112
NP_001122064.1 114
NP_001122107.1 1495
NP_001122305.1 5
NP_001122324.1 104
NP_001122403.1 65
NP_001123214.1 279
NP_001123230.1 303
NP_001123367.1 137
NP_001123367.1 121
NP_001123367.1 69
NP_001123367.1 66
NP_001123367.1 65
NP_001123367.1 52
NP_001123367.1 21
NP_001123367.1 23
NP_001123367.1 21
NP_001123451.1 178
NP_001123468.1 34
NP_001123481.1 839
NP_001123497.1 420
NP_001123505.1 160
NP_001123505.1 161
NP_001123512.1 363
NP_001123512.1 363
NP_001123517.1 249
NP_001123537.1 1316
NP_001123578.1 31
NP_001123582.1 228
NP_001123608.1 557
NP_001123608.1 573
NP_001123616.1 740
NP_001123892.1 1075
NP_001124320.1 518
NP_001124324.1 373
NP_001124398.1 419
NP_001124537.1 187
NP_001127846.1 245
NP_001127854.1 1078
NP_001127854.1 992
NP_001128131.1 250
NP_001128214.1 1068
NP_001128302.1 24
NP_001128327.1 326
NP_001128350.1 349
NP_001128509.1 184
NP_001129052.1 19
NP_001129316.1 131
NP_001129316.1 130
NP_001129316.1 99
NP_001129337.1 418
NP_001129337.1 418
NP_001129337.1 455
NP_001129337.1 460
NP_001129337.1 600
NP_001129386.1 1471
NP_001129391.1 459
NP_001129396.1 1411
NP_001129396.1 1273
NP_001129465.1 5
NP_001129518.1 155
NP_001129581.1 10
NP_001129584.1 23
NP_001129624.1 157
NP_001129973.1 462
NP_001129975.1 106
NP_001130005.1 128
NP_001130005.1 133
NP_001130005.1 134
NP_001130005.1 135
NP_001130005.1 137
NP_001130005.1 139
NP_001130012.1 388
NP_001131031.1 557
NP_001131082.1 302
NP_001131139.1 1567
NP_001131139.1 1568
NP_001132914.1 74
NP_001135419.1 1
NP_001135419.1 5
NP_001135773.1 31
NP_001135773.1 52
NP_001135774.1 273
NP_001135842.1 272
NP_001135858.1 4
NP_001135974.1 440
NP_001135974.1 439
NP_001135974.1 434
NP_001135974.1 208
NP_001135977.1 203
NP_001136065.1 232
NP_001136197.1 85
NP_001136236.1 1614
NP_001136270.1 15
NP_001136279.1 416
NP_001136279.1 417
NP_001136336.2 1464
NP_001136336.2 1461
NP_001136407.1 50
NP_001136408.1 151
NP_001137252.1 198
NP_001137300.1 279
NP_001137311.1 33
NP_001137311.1 32
NP_001137413.1 168
NP_001137447.1 258
NP_001137485.1 766
NP_001137854.1 57
NP_001138376.1 326
NP_001138396.1 472
NP_001138461.1 307
NP_001138495.1 219
NP_001138496.1 63
NP_001138516.1 156
NP_001138516.1 156
NP_001138519.1 308
NP_001138523.1 155
NP_001138525.1 303
NP_001138526.1 443
NP_001138537.1 863
NP_001138596.1 958
NP_001138600.2 703
NP_001138600.2 700
NP_001138600.2 700
NP_001138648.1 55
NP_001138676.2 105
NP_001138679.1 628
NP_001138682.1 389
NP_001138683.1 443
NP_001138722.1 322
NP_001138749.1 37
NP_001138749.1 37
NP_001138784.1 385
NP_001138874.1 778
NP_001138874.1 464
NP_001138912.1 339
NP_001138925.1 184
NP_001139008.1 46
NP_001139150.1 77
NP_001139189.2 92
NP_001139206.2 36
NP_001139287.1 10
NP_001139395.1 626
NP_001139434.1 24
NP_001139434.1 23
NP_001139443.1 239
NP_001139447.1 459
NP_001139478.1 43
NP_001139588.1 1537
NP_001139634.1 152
NP_001139647.1 314
NP_001140166.1 230
NP_001140170.1 808
NP_001152794.1 308
NP_001152824.1 90
NP_001152956.1 182
NP_001153003.1 520
NP_001153014.1 73
NP_001153026.1 37
NP_001153699.1 2205
NP_001154937.1 54
NP_001155879.1 514
NP_001155963.1 29
NP_001156365.1 65
NP_001156729.1 1678
NP_001156849.1 15
NP_001157145.1 268
NP_001157164.1 368
NP_001157281.1 997
NP_001157413.1 544
NP_001157787.1 5
NP_001157912.1 136
NP_001157932.1 190
NP_001158051.1 9
NP_001158058.1 3124
NP_001158058.1 3126
NP_001158188.1 448
NP_001158608.1 639
NP_001158724.1 1
NP_001159489.1 70
NP_001159583.1 26
NP_001159684.1 211
NP_001159694.1 293
NP_001159773.1 498
NP_001159777.1 220
NP_001160096.1 34
NP_001161329.1 502
NP_001161686.1 163
NP_001161686.1 164
NP_001161686.1 165
NP_001161842.1 746
NP_001162153.1 59
NP_001162577.1 516
NP_001162577.1 868
NP_001162597.1 228
NP_001164157.1 4
NP_001164157.1 394
NP_001164157.1 394
NP_001164224.1 174
NP_001164231.1 336
NP_001164265.1 328
NP_001164637.1 869
NP_001165439.1 574
NP_001165896.1 161
NP_001166103.1 24
NP_001166139.1 307
NP_001166250.1 330
NP_001166281.1 207
NP_001167004.1 22
NP_001170787.1 398
NP_001171419.1 215
NP_001171502.1 548
NP_001171532.1 98
NP_001171555.1 339
NP_001171608.1 64
NP_001171829.1 148
NP_001171864.1 14
NP_001171864.1 12
NP_001171906.1 217
NP_001171906.1 33
NP_001171921.1 15
NP_001172014.1 397
NP_001172014.1 399
NP_001172014.1 401
NP_001177344.1 34
NP_001177344.1 26
NP_001177376.1 383
NP_001177912.1 134
NP_001180236.1 1218
NP_001180236.1 600
NP_001180258.1 794
NP_001180449.1 141
NP_001180457.1 410
NP_001180564.1 149
NP_001181927.1 1460
NP_001181934.1 67
NP_001227.1 19
NP_001235.1 44
NP_001255.3 150
NP_001309.3 38
NP_001364.1 1394
NP_001364.1 1925
NP_001398.2 48
NP_001400.3 1361
NP_001411.2 18
NP_001444.2 241
NP_001446.1 81
NP_001492.1 114
NP_001492.1 113
NP_001518.3 12
NP_001543.2 78
NP_001597.2 1584
NP_001597.2 876
NP_001613.2 114
NP_001677.2 289
NP_001694.2 775
NP_001723.2 250
NP_001736.1 5
NP_001783.2 478
NP_001784.2 814
NP_001826.3 1575
NP_001826.3 652
NP_001888.2 518
NP_001956.3 548
NP_001962.3 210
NP_001962.3 4
NP_001962.3 3
NP_001962.3 3
NP_001997.5 124
NP_002112.3 114
NP_002113.2 98
NP_002113.2 99
NP_002115.2 214
NP_002115.2 196
NP_002115.2 195
NP_002115.2 103
NP_002116.2 265
NP_002116.2 99
NP_002116.2 60
NP_002116.2 57
NP_002132.3 148
NP_002137.4 366
NP_002137.4 34
NP_002153.2 59
NP_002205.1 739
NP_002217.3 709
NP_002220.1 281
NP_002242.2 205
NP_002272.2 47
NP_002273.3 28
NP_002324.2 265
NP_002347.5 155
NP_002371.3 204
NP_002419.1 313
NP_002419.1 340
NP_002421.3 357
NP_002421.3 356
NP_002431.2 563
NP_002463.2 725
NP_002476.2 219
NP_002546.3 178
NP_002548.3 521
NP_002581.2 776
NP_002638.2 856
NP_002690.3 435
NP_002690.3 433
NP_002702.2 347
NP_002705.2 311
NP_002757.2 185
NP_002797.3 10
NP_002879.2 44
NP_002881.1 46
NP_002891.1 806
NP_002906.1 82
NP_002908.1 87
NP_002909.4 23
NP_002917.1 886
NP_002917.1 1291
NP_002964.3 174
NP_002964.3 174
NP_002967.2 753
NP_003003.3 13
NP_003027.1 7
NP_003098.1 188
NP_003098.1 351
NP_003143.2 267
NP_003166.1 92
NP_003193.2 77
NP_003193.2 80
NP_003202.3 98
NP_003250.3 188
NP_003250.3 804
NP_003256.1 798
NP_003298.1 595
NP_003322.3 342
NP_003348.1 6
NP_003353.1 113
NP_003360.2 237
NP_003361.1 184
NP_003369.2 564
NP_003369.2 495
NP_003385.2 102
NP_003459.2 535
NP_003478.1 177
NP_003595.1 133
NP_003605.1 149
NP_003656.2 117
NP_003681.1 8
NP_003709.3 70
NP_003709.3 162
NP_003709.3 355
NP_003709.3 358
NP_003711.1 185
NP_003732.2 661
NP_003740.2 1084
NP_003769.1 28
NP_003780.1 168
NP_003792.1 76
NP_003802.1 41
NP_003814.1 111
NP_003855.1 55
NP_003871.1 208
NP_003898.2 404
NP_003959.3 3
NP_004031.1 3
NP_004057.1 1
NP_004088.2 101
NP_004103.1 176
NP_004203.2 596
NP_004272.2 37
NP_004283.2 115
NP_004307.2 51
NP_004311.1 822
NP_004359.1 219
NP_004359.1 227
NP_004379.1 34
NP_004379.1 31
NP_004383.3 169
NP_004411.2 603
NP_004431.1 655
NP_004445.1 133
NP_004446.2 623
NP_004454.2 177
NP_004463.1 297
NP_004465.3 102
NP_004465.3 103
NP_004465.3 350
NP_004468.1 189
NP_004470.1 33
NP_004479.1 460
NP_004487.2 274
NP_004493.3 64
NP_004496.2 522
NP_004496.2 694
NP_004505.2 18
NP_004510.1 18
NP_004524.3 665
NP_004524.3 955
NP_004537.1 49
NP_004547.2 57
NP_004550.2 46
NP_004551.2 312
NP_004559.4 215
NP_004566.2 52
NP_004566.2 54
NP_004566.2 78
NP_004566.2 82
NP_004566.2 84
NP_004570.2 676
NP_004600.2 62
NP_004600.2 49
NP_004617.2 185
NP_004634.1 81
NP_004636.1 65
NP_004646.3 675
NP_004659.2 498
NP_004684.2 427
NP_004691.2 402
NP_004703.1 281
NP_004704.2 146
NP_004708.1 65
NP_004750.1 111
NP_004765.2 1449
NP_004773.1 48
NP_004814.1 56
NP_004824.1 343
NP_004827.4 14
NP_004830.2 84
NP_004846.4 280
NP_004851.2 541
NP_004855.2 97
NP_004953.1 34
NP_004974.2 366
NP_004974.2 370
NP_005015.1 76
NP_005020.1 164
NP_005026.3 38
NP_005030.2 313
NP_005057.1 134
NP_005057.1 96
NP_005057.1 94
NP_005057.1 92
NP_005065.2 324
NP_005090.3 53
NP_005111.2 2079
NP_005121.1 27
NP_005160.2 209
NP_005163.1 113
NP_005169.2 69
NP_005186.2 114
NP_005193.1 229
NP_005197.3 70
NP_005211.1 234
NP_005236.2 2934
NP_005238.1 207
NP_005240.3 66
NP_005240.3 69
NP_005240.3 70
NP_005261.2 1232
NP_005346.3 113
NP_005373.2 17
NP_005404.1 136
NP_005426.2 1
NP_005453.2 252
NP_005453.2 253
NP_005453.2 268
NP_005453.2 275
NP_005453.2 277
NP_005468.1 577
NP_005468.1 44
NP_005468.1 40
NP_005468.1 40
NP_005519.2 152
NP_005538.2 234
NP_005549.2 162
NP_005549.2 161
NP_005549.2 161
NP_005567.2 112
NP_005574.2 74
NP_005602.3 366
NP_005671.2 348
NP_005671.2 66
NP_005678.3 475
NP_005706.1 35
NP_005707.1 50
NP_005707.1 44
NP_005741.1 23
NP_005746.2 72
NP_005746.2 73
NP_005847.1 115
NP_005850.1 49
NP_005850.1 50
NP_005850.1 50
NP_005856.1 255
NP_005932.2 594
NP_005952.2 286
NP_005954.3 929
NP_005954.3 837
NP_005972.1 6
NP_005972.1 32
NP_005984.3 198
NP_005985.3 414
NP_006010.2 173
NP_006053.2 197
NP_006065.2 175
NP_006107.1 275
NP_006128.1 181
NP_006128.1 165
NP_006159.2 157
NP_006183.2 406
NP_006199.2 18
NP_006212.1 70
NP_006230.2 446
NP_006240.4 242
NP_006240.4 153
NP_006251.1 207
NP_006252.3 213
NP_006288.2 576
NP_006301.3 54
NP_006474.1 570
NP_006490.3 56
NP_006571.1 56
NP_006574.1 108
NP_006577.2 25
NP_006598.2 185
NP_006599.2 457
NP_006603.2 4
NP_006637.2 308
NP_006651.2 149
NP_006756.2 243
NP_006758.2 504
NP_006763.2 1321
NP_006796.1 219
NP_006796.1 217
NP_006821.1 52
NP_006825.1 4
NP_006840.2 493
NP_008834.3 8
NP_008850.1 351
NP_008858.1 322
NP_008882.2 130
NP_008912.2 172
NP_008927.1 44
NP_008927.1 43
NP_008932.2 197
NP_008932.2 6
NP_008969.2 649
NP_008974.5 299
NP_008989.2 145
NP_009049.2 2325
NP_009055.2 505
NP_009055.2 1622
NP_009067.2 232
NP_009075.1 305
NP_009078.1 600
NP_009090.2 388
NP_009098.3 110
NP_009114.1 188
NP_009128.1 11
NP_009128.1 11
NP_009128.1 11
NP_009149.2 3
NP_009149.2 4
NP_009149.2 4
NP_009149.2 6
NP_009163.2 196
NP_009185.2 452
NP_009208.2 441
NP_009225.1 1253
NP_031363.2 1772
NP_031372.2 340
NP_031372.2 573
NP_031382.2 919
NP_031385.2 28
NP_031397.1 25
NP_031400.2 223
NP_036260.2 371
NP_036283.2 329
NP_036291.2 31
NP_036291.2 397
NP_036309.1 20
NP_036315.1 88
NP_036335.1 52
NP_036349.1 43
NP_036350.2 707
NP_036362.3 187
NP_036364.2 33
NP_036420.1 333
NP_036450.1 395
NP_036466.2 1226
NP_036466.2 792
NP_036533.2 508
NP_036608.1 254
NP_036609.1 3
NP_037373.2 586
NP_037373.2 585
NP_037400.1 74
NP_037436.1 417
NP_037461.2 31
NP_037469.2 3
NP_037471.2 415
NP_037488.2 483
NP_037489.1 327
NP_037511.2 488
NP_037529.3 361
NP_038460.4 738
NP_038480.2 128
NP_038480.2 130
NP_038480.2 149
NP_054723.1 175
NP_054772.1 52
NP_054787.2 40
NP_054788.2 94
NP_054799.4 983
NP_054874.3 92
NP_055049.1 55
NP_055052.1 700
NP_055053.1 154
NP_055087.2 1357
NP_055087.2 1125
NP_055087.2 1104
NP_055090.1 114
NP_055093.2 148
NP_055114.1 252
NP_055230.2 19
NP_055290.1 173
NP_055290.1 294
NP_055397.1 100
NP_055440.1 263
NP_055445.2 984
NP_055453.2 1135
NP_055461.1 565
NP_055467.3 5
NP_055467.3 5
NP_055476.3 323
NP_055490.3 170
NP_055542.1 424
NP_055589.1 383
NP_055660.1 826
NP_055670.1 739
NP_055670.1 740
NP_055690.1 813
NP_055814.1 4
NP_055814.1 4
NP_055814.1 6
NP_055814.1 7
NP_055847.1 1390
NP_055869.1 552
NP_055875.1 9
NP_055894.6 387
NP_055901.2 396
NP_055909.2 348
NP_055918.2 78
NP_055918.2 76
NP_055928.3 91
NP_055940.3 575
NP_055940.3 1597
NP_056025.2 588
NP_056041.1 909
NP_056082.2 546
NP_056101.5 159
NP_056110.2 5
NP_056153.2 235
NP_056153.2 645
NP_056170.2 14
NP_056254.1 28
NP_056259.2 166
NP_056262.3 970
NP_056262.3 466
NP_056277.2 695
NP_056342.3 313
NP_056342.3 310
NP_056405.2 362
NP_056464.1 80
NP_056471.1 1533
NP_056471.1 1784
NP_056525.2 279
NP_056526.3 262
NP_056526.3 937
NP_056537.1 41
NP_056537.1 39
NP_057132.2 213
NP_057137.1 96
NP_057232.2 1317
NP_057232.2 38
NP_057258.3 569
NP_057301.1 50
NP_057340.2 46
NP_057354.1 213
NP_057418.1 113
NP_057421.1 189
NP_057467.1 51
NP_057501.2 19
NP_057710.3 180
NP_058626.1 27
NP_059118.2 112
NP_059128.2 20
NP_059989.2 91
NP_059989.2 177
NP_059989.2 223
NP_059989.2 245
NP_059989.2 348
NP_059991.1 154
NP_060016.3 56
NP_060035.2 84
NP_060052.3 34
NP_060089.1 120
NP_060093.3 281
NP_060106.2 761
NP_060130.3 365
NP_060178.2 297
NP_060220.3 486
NP_060252.4 1532
NP_060259.4 620
NP_060288.3 295
NP_060295.1 13
NP_060324.1 134
NP_060337.2 336
NP_060356.2 1192
NP_060363.2 602
NP_060440.2 778
NP_060480.1 190
NP_060482.2 12
NP_060482.2 1067
NP_060487.2 753
NP_060497.3 813
NP_060497.3 811
NP_060499.3 84
NP_060555.2 424
NP_060558.3 270
NP_060594.3 691
NP_060644.4 469
NP_060644.4 883
NP_060656.2 265
NP_060688.1 5
NP_060750.1 29
NP_060750.1 29
NP_060760.2 601
NP_060848.2 169
NP_060862.3 928
NP_061004.3 905
NP_061004.3 905
NP_061004.3 906
NP_061029.2 77
NP_061036.3 146
NP_061136.2 222
NP_061140.1 54
NP_061140.1 53
NP_061140.1 46
NP_061167.1 318
NP_061197.4 620
NP_061198.2 1258
NP_061754.1 406
NP_061815.2 254
NP_061844.1 13
NP_061848.2 104
NP_061859.3 692
NP_061889.2 222
NP_061968.1 58
NP_061978.6 433
NP_061985.2 1833
NP_062548.1 232
NP_062548.1 151
NP_062552.2 145
NP_063949.2 28
NP_064447.1 334
NP_064450.3 1148
NP_064509.2 13
NP_064520.2 207
NP_064520.2 207
NP_064527.1 4
NP_064627.1 335
NP_064629.2 39
NP_064705.1 368
NP_064711.1 118
NP_064711.1 121
NP_064716.2 94
NP_065081.2 263
NP_065095.2 11
NP_065103.1 28
NP_065139.2 263
NP_065139.2 264
NP_065139.2 287
NP_065168.2 122
NP_065194.2 1763
NP_065202.2 354
NP_065202.2 88
NP_065684.1 72
NP_065700.1 319
NP_065701.2 49
NP_065704.2 168
NP_065770.1 408
NP_065770.1 1518
NP_065773.1 310
NP_065803.2 615
NP_065815.1 917
NP_065815.1 904
NP_065819.1 384
NP_065829.3 137
NP_065829.3 148
NP_065849.1 655
NP_065868.1 416
NP_065873.2 691
NP_065873.2 705
NP_065874.1 89
NP_065876.3 710
NP_065881.1 235
NP_065881.1 220
NP_065885.2 544
NP_065896.1 1305
NP_065897.1 102
NP_065928.2 905
NP_065956.1 80
NP_065979.1 24
NP_066022.2 752
NP_066022.2 1058
NP_066022.2 1105
NP_066022.2 1105
NP_066022.2 2243
NP_066022.2 2245
NP_066022.2 2380
NP_066277.1 195
NP_066288.2 1
NP_066305.2 143
NP_066550.2 66
NP_067019.3 64
NP_067051.2 213
NP_067051.2 214
NP_067545.3 49
NP_067633.2 379
NP_067648.1 117
NP_068378.2 1
NP_068556.2 214
NP_068746.2 465
NP_068746.2 468
NP_068746.2 504
NP_068765.3 69
NP_068773.2 361
NP_071338.1 315
NP_071361.2 481
NP_071414.2 24
NP_071414.2 25
NP_071418.2 354
NP_071443.2 91
NP_071443.2 94
NP_071751.3 719
NP_071751.3 719
NP_071765.2 191
NP_071765.2 1205
NP_072088.1 25
NP_072093.2 344
NP_072094.1 3
NP_072096.2 111
NP_073713.2 391
NP_073734.1 11
NP_073741.2 452
NP_075045.2 91
NP_075384.3 198
NP_075387.1 267
NP_075555.1 178
NP_075567.2 15
NP_076426.1 3
NP_076970.1 91
NP_077295.1 62
NP_077302.3 292
NP_077306.1 36
NP_077306.1 265
NP_078772.1 103
NP_078789.2 130
NP_078846.2 309
NP_078899.1 48
NP_078899.1 153
NP_078926.3 35
NP_078943.1 210
NP_078954.4 77
NP_078997.4 2045
NP_078997.4 2056
NP_078997.4 2057
NP_078997.4 2057
NP_078997.4 2057
NP_079022.2 656
NP_079022.2 164
NP_079023.2 146
NP_079023.2 147
NP_079157.3 75
NP_079305.2 12
NP_079348.1 27
NP_079350.5 2482
NP_079452.3 34
NP_079466.3 520
NP_079466.3 520
NP_079513.1 157
NP_079526.1 19
NP_079534.2 353
NP_079534.2 353
NP_079540.2 425
NP_085133.1 85
NP_085135.1 2037
NP_085145.1 417
NP_085150.1 27
NP_110389.1 414
NP_110389.1 242
NP_110391.2 27
NP_110404.1 445
NP_112180.4 89
NP_112197.1 41
NP_112223.1 293
NP_112229.1 48
NP_112229.1 48
NP_112235.2 202
NP_112578.2 346
NP_112587.2 93
NP_113637.3 131
NP_114072.1 176
NP_114072.1 175
NP_114096.1 151
NP_114104.1 401
NP_114114.2 25
NP_114161.3 470
NP_114163.1 133
NP_114166.1 1
NP_114413.1 8
NP_114479.1 827
NP_115515.2 728
NP_115515.2 728
NP_115525.2 85
NP_115525.2 158
NP_115525.2 161
NP_115544.1 798
NP_115545.3 313
NP_115584.1 527
NP_115584.1 527
NP_115584.1 530
NP_115598.2 427
NP_115626.2 615
NP_115710.2 22
NP_115714.1 104
NP_115758.3 563
NP_115785.1 31
NP_115805.1 209
NP_115806.1 37
NP_115821.2 240
NP_115823.3 974
NP_115876.3 93
NP_115895.2 695
NP_115901.2 547
NP_115927.1 136
NP_115956.3 340
NP_115958.2 381
NP_115968.1 14
NP_116016.1 127
NP_116145.1 336
NP_116166.9 72
NP_116166.9 1116
NP_116175.1 36
NP_116238.2 4
NP_116238.2 70
NP_116243.2 420
NP_116569.1 389
NP_149021.2 112
NP_149021.2 97
NP_149021.2 96
NP_149021.2 92
NP_149025.1 271
NP_149043.2 766
NP_149080.2 159
NP_149080.2 159
NP_149105.3 139
NP_149107.4 38
NP_149115.2 237
NP_149120.1 300
NP_149443.1 66
NP_149445.3 172
NP_149445.3 81
NP_150229.2 66
NP_150285.3 239
NP_150296.3 204
NP_150374.2 37
NP_150374.2 42
NP_150374.2 46
NP_150374.2 47
NP_150374.2 49
NP_150646.3 431
NP_150646.3 430
NP_203754.2 944
NP_277045.1 671
NP_277048.2 20
NP_443104.1 138
NP_443124.3 2082
NP_443124.3 1219
NP_443129.3 783
NP_443131.2 234
NP_443131.2 231
NP_443199.1 175
NP_478126.1 87
NP_490645.1 178
NP_524144.1 1
NP_525021.3 1506
NP_525021.3 1233
NP_525021.3 453
NP_525021.3 444
NP_542182.1 65
NP_542453.2 874
NP_542782.1 65
NP_543015.1 104
NP_543023.2 239
NP_543138.1 48
NP_543138.1 48
NP_543143.1 386
NP_543154.1 218
NP_569731.2 479
NP_569731.2 478
NP_569731.2 477
NP_569731.2 477
NP_569731.2 475
NP_569731.2 475
NP_570126.2 366
NP_597709.2 653
NP_597732.1 819
NP_612355.1 117
NP_612362.2 10
NP_612393.2 310
NP_612417.1 182
NP_612426.1 114
NP_612443.1 223
NP_612463.1 206
NP_612463.1 206
NP_612463.1 183
NP_612463.1 182
NP_619635.1 466
NP_619635.1 1028
NP_619639.3 42
NP_619647.1 152
NP_620143.1 123
NP_620145.2 456
NP_620158.3 418
NP_620686.1 45
NP_644813.1 279
NP_647536.1 267
NP_647536.1 76
NP_653226.4 216
NP_653245.2 279
NP_653252.3 305
NP_653254.1 546
NP_653264.1 201
NP_653264.1 200
NP_653264.1 96
NP_653267.2 1910
NP_653271.2 482
NP_653271.2 1226
NP_653286.2 594
NP_653316.3 803
NP_659399.2 220
NP_659447.1 54
NP_659490.4 75
NP_660153.3 45
NP_660278.3 252
NP_660287.1 180
NP_660295.2 3
NP_660298.2 43
NP_660337.3 825
NP_660344.2 214
NP_660344.2 156
NP_663748.1 95
NP_663748.1 47
NP_665699.1 250
NP_665805.2 31
NP_665805.2 213
NP_683691.1 70
NP_689419.2 54
NP_689605.1 109
NP_689618.4 164
NP_689627.1 98
NP_689655.3 416
NP_689659.2 74
NP_689675.1 179
NP_689678.1 57
NP_689699.2 228
NP_689726.3 1084
NP_689761.2 31
NP_689782.2 72
NP_689841.3 268
NP_689841.3 200
NP_689891.1 37
NP_689899.1 345
NP_689907.1 474
NP_689936.1 34
NP_689975.2 18
NP_689987.3 64
NP_690878.2 15
NP_694453.2 382
NP_694572.1 10
NP_694579.1 65
NP_694585.1 130
NP_694591.2 509
NP_694940.1 269
NP_694964.3 70
NP_694964.3 69
NP_694969.1 117
NP_694978.2 135
NP_694992.2 108
NP_694997.2 880
NP_699170.1 13
NP_699171.3 18
NP_699188.1 63
NP_699191.1 134
NP_700356.2 70
NP_703143.1 73
NP_710163.1 330
NP_714928.1 726
NP_722520.2 444
NP_722520.2 444
NP_722575.1 218
NP_722580.3 620
NP_733752.1 36
NP_733828.2 633
NP_741996.2 187
NP_742000.1 5
NP_742000.1 5
NP_758857.1 168
NP_758857.1 166
NP_775109.2 61
NP_775752.1 221
NP_775771.3 1232
NP_775811.2 3
NP_775853.2 370
NP_775889.1 14
NP_775889.1 212
NP_775952.4 10
NP_775966.1 424
NP_776152.1 45
NP_776182.2 541
NP_777556.1 101
NP_777557.1 266
NP_777570.1 149
NP_777571.1 279
NP_777638.2 221
NP_777638.2 68
NP_778253.2 542
NP_778253.2 403
NP_787050.6 7
NP_787070.2 184
NP_787071.2 585
NP_787081.2 285
NP_787081.2 132
NP_787081.2 129
NP_787103.1 6
NP_787114.2 173
NP_787114.2 218
NP_787114.2 268
NP_787114.2 283
NP_787114.2 314
NP_788954.2 335
NP_788954.2 344
NP_788954.2 192
NP_795365.2 253
NP_795365.2 136
NP_795371.2 10
NP_803238.1 78
NP_803875.2 2379
NP_817124.1 276
NP_817124.1 276
NP_819056.1 74
NP_821158.2 299
NP_835455.1 139
NP_835455.1 150
NP_840101.1 59
NP_848599.3 93
NP_848643.2 163
NP_848664.1 7
NP_849146.1 689
NP_849188.4 1380
NP_849193.1 83
NP_853514.1 1232
NP_853514.1 1228
NP_853514.1 86
NP_853635.1 40
NP_853650.1 67
NP_859052.3 45
NP_859052.3 44
NP_861455.1 72
NP_872282.1 4
NP_872282.1 235
NP_872310.2 73
NP_872383.1 192
NP_872394.2 21
NP_878248.2 86
NP_878248.2 228
NP_878248.2 241
NP_878252.2 81
NP_878908.4 276
NP_891992.2 5
NP_892018.1 819
NP_892019.2 143
NP_899231.2 44
NP_899234.2 1098
NP_919226.1 1116
NP_919260.2 33
NP_919288.2 687
NP_919288.2 687
NP_919288.2 727
NP_932157.1 355
NP_932346.1 11
NP_932765.1 457
NP_937790.2 64
NP_940910.1 296
NP_940942.1 234
NP_940954.1 16
NP_940959.1 136
NP_940973.2 82
NP_940978.2 804
NP_940978.2 1002
NP_940982.1 20
NP_940982.1 20
NP_940982.1 41
NP_940986.1 94
NP_941960.1 45
NP_941961.2 46
NP_941969.2 34
NP_945194.1 472
NP_945349.1 140
NP_954712.1 1020
NP_954976.1 302
NP_955378.1 33
NP_955383.1 540
NP_955631.1 158
NP_958799.1 89
NP_963883.2 200
NP_963883.2 199
NP_963883.2 178
NP_963998.2 336
NP_963998.2 334
NP_963998.2 334
NP_963998.2 329
NP_976308.1 101
NP_976308.1 101
NP_982284.1 378
NP_987090.2 306
NP_996803.2 372
NP_997195.1 168
NP_997200.1 318
NP_997245.2 754
NP_997274.2 120
NP_997274.2 206
NP_997284.1 64
NP_997297.2 851
NP_997297.2 32
NP_997302.2 95
NP_997320.2 2816
NP_997342.1 147
NP_997393.3 154
NP_997464.2 298
NP_998760.1 7
NP_998771.3 126
