# Supplementary material for: ENTPRISE-X: Predicting disease-associated frameshift and nonsense mutations
Source: PLoS One. 2018 May 3;13(5):e0196849. doi: 10.1371/journal.pone.0196849 (PMC5933770; doi:10.1371/journal.pone.0196849)
Supplement: S1 File — (ZIP) [file pone.0196849.s001.zip › data/NS_1kgen.lst]

NP_000008.1 284
NP_000027.2 45
NP_000033.2 161
NP_000037.2 456
NP_000042.3 1311
NP_000050.2 2355
NP_000050.2 3326
NP_000056.2 606
NP_000056.2 218
NP_000074.2 377
NP_000074.2 894
NP_000074.2 976
NP_000076.2 30
NP_000078.2 226
NP_000081.1 471
NP_000085.1 2749
NP_000087.1 174
NP_000088.3 426
NP_000101.2 74
NP_000114.2 138
NP_000114.2 263
NP_000115.1 1288
NP_000125.2 107
NP_000126.2 1377
NP_000126.2 629
NP_000141.1 341
NP_000141.1 315
NP_000161.2 167
NP_000191.1 47
NP_000233.1 210
NP_000241.1 135
NP_000245.2 1147
NP_000252.1 417
NP_000252.1 368
NP_000252.1 46
NP_000266.2 136
NP_000281.2 78
NP_000284.1 13
NP_000293.2 670
NP_000294.1 123
NP_000318.1 242
NP_000322.2 114
NP_000338.3 1819
NP_000338.3 1306
NP_000350.1 203
NP_000363.1 158
NP_000375.2 2751
NP_000386.1 229
NP_000403.1 42
NP_000403.1 179
NP_000403.1 294
NP_000403.1 412
NP_000410.2 891
NP_000417.2 362
NP_000417.2 1273
NP_000419.1 1612
NP_000429.2 213
NP_000437.3 194
NP_000437.3 32
NP_000443.1 265
NP_000443.1 66
NP_000483.3 553
NP_000488.3 356
NP_000490.1 24
NP_000493.1 257
NP_000499.1 203
NP_000499.1 181
NP_000502.4 29
NP_000502.4 78
NP_000502.4 154
NP_000502.4 202
NP_000502.4 221
NP_000502.4 231
NP_000502.4 294
NP_000509.1 40
NP_000518.1 4
NP_000523.2 113
NP_000523.2 405
NP_000541.1 519
NP_000544.2 1406
NP_000551.1 165
NP_000558.2 215
NP_000558.2 205
NP_000558.2 58
NP_000569.3 107
NP_000575.1 31
NP_000578.2 402
NP_000581.1 85
NP_000599.1 109
NP_000620.2 73
NP_000625.1 161
NP_000629.3 197
NP_000646.2 176
NP_000653.3 187
NP_000677.2 182
NP_000691.1 72
NP_000700.1 190
NP_000701.2 176
NP_000701.2 282
NP_000751.1 547
NP_000752.2 495
NP_000768.1 460
NP_000775.1 188
NP_000780.1 343
NP_000789.1 335
NP_000795.2 199
NP_000799.1 273
NP_000819.3 450
NP_000824.1 1051
NP_000841.1 136
NP_000842.2 205
NP_000857.1 123
NP_000858.3 393
NP_000858.3 20
NP_000865.2 322
NP_000876.3 604
NP_000900.1 146
NP_000918.2 275
NP_000920.1 53
NP_000924.3 805
NP_000926.2 166
NP_000931.1 32
NP_001001290.1 216
NP_001001346.1 51
NP_001001570.1 113
NP_001001578.1 33
NP_001001666.1 30
NP_001001666.1 58
NP_001001669.2 321
NP_001001671.3 1284
NP_001001671.3 1136
NP_001001712.2 161
NP_001001732.2 320
NP_001001872.2 14
NP_001001891.2 573
NP_001001974.1 342
NP_001001976.1 8
NP_001002264.1 188
NP_001002269.1 51
NP_001002877.1 673
NP_001002912.4 1048
NP_001002912.4 314
NP_001002912.4 89
NP_001002920.1 212
NP_001002920.1 263
NP_001002923.1 69
NP_001003408.1 306
NP_001003443.2 5
NP_001003443.2 227
NP_001003692.1 4
NP_001003693.1 195
NP_001003760.2 308
NP_001003827.1 229
NP_001004055.1 98
NP_001004055.1 6
NP_001004056.1 141
NP_001004298.2 472
NP_001004303.3 713
NP_001004303.3 474
NP_001004308.2 63
NP_001004308.2 183
NP_001004310.2 123
NP_001004310.2 307
NP_001004310.2 423
NP_001004320.1 301
NP_001004320.1 255
NP_001004323.1 15
NP_001004341.1 203
NP_001004356.1 502
NP_001004416.2 70
NP_001004416.2 113
NP_001004439.1 359
NP_001004440.1 14
NP_001004698.1 22
NP_001004698.1 284
NP_001005207.1 426
NP_001005290.1 249
NP_001005369.1 319
NP_001005745.1 561
NP_001005920.2 208
NP_001005922.1 247
NP_001006623.1 275
NP_001007028.1 41
NP_001007090.3 170
NP_001007091.1 102
NP_001007091.1 287
NP_001007233.1 105
NP_001007243.2 111
NP_001007254.2 427
NP_001007254.2 293
NP_001007254.2 223
NP_001007270.1 120
NP_001007531.1 24
NP_001007594.2 351
NP_001008225.1 937
NP_001008225.1 262
NP_001008390.1 520
NP_001008392.2 418
NP_001008397.1 364
NP_001008410.1 261
NP_001008494.1 136
NP_001008496.2 438
NP_001008496.2 413
NP_001008496.2 318
NP_001008503.2 401
NP_001008536.1 656
NP_001008536.1 294
NP_001008662.1 65
NP_001008723.1 188
NP_001008723.1 454
NP_001008723.1 587
NP_001008749.2 118
NP_001008844.1 1360
NP_001008844.1 1644
NP_001008910.1 50
NP_001009181.1 43
NP_001009562.3 267
NP_001009571.2 1149
NP_001009612.1 118
NP_001009814.1 458
NP_001009931.1 2822
NP_001009931.1 843
NP_001009931.1 767
NP_001009931.1 240
NP_001009936.1 180
NP_001009992.1 551
NP_001009992.1 378
NP_001009996.1 258
NP_001010844.1 129
NP_001010845.1 70
NP_001010845.1 115
NP_001010845.1 120
NP_001010845.1 265
NP_001010860.1 561
NP_001010868.2 208
NP_001010870.1 162
NP_001010870.1 1880
NP_001010872.1 108
NP_001010887.2 191
NP_001010893.1 201
NP_001010903.3 468
NP_001010904.1 91
NP_001010905.1 260
NP_001010906.1 680
NP_001010919.1 75
NP_001010922.1 83
NP_001010932.1 703
NP_001010932.1 502
NP_001010938.1 147
NP_001010985.2 113
NP_001011547.2 280
NP_001011547.2 593
NP_001011552.2 637
NP_001011552.2 775
NP_001011720.1 183
NP_001011720.1 216
NP_001011722.2 875
NP_001012301.1 454
NP_001012301.1 312
NP_001012302.2 121
NP_001012416.1 127
NP_001012520.2 169
NP_001012520.2 440
NP_001012524.4 427
NP_001012529.1 107
NP_001012529.1 191
NP_001012660.1 194
NP_001012734.2 83
NP_001012734.2 26
NP_001012998.2 442
NP_001012998.2 303
NP_001013049.1 377
NP_001013641.2 145
NP_001013641.2 195
NP_001013645.1 135
NP_001013648.1 58
NP_001013653.1 143
NP_001013660.1 3
NP_001013668.2 91
NP_001013671.2 106
NP_001013680.1 325
NP_001013680.1 107
NP_001013680.1 42
NP_001013694.4 32
NP_001013863.1 169
NP_001014301.1 109
NP_001014364.1 2377
NP_001014444.1 133
NP_001014448.1 180
NP_001014448.1 217
NP_001014448.1 511
NP_001014811.1 146
NP_001014812.1 2
NP_001014980.1 206
NP_001017372.1 77
NP_001017372.1 295
NP_001017373.2 221
NP_001017423.1 439
NP_001017920.2 105
NP_001017924.1 268
NP_001017981.1 349
NP_001017987.1 215
NP_001017987.1 38
NP_001018003.1 160
NP_001018047.1 1258
NP_001018068.1 14
NP_001018081.3 482
NP_001018083.1 23
NP_001018083.1 84
NP_001019389.1 293
NP_001019623.2 54
NP_001019767.1 41
NP_001019772.1 37
NP_001019782.1 85
NP_001019854.1 66
NP_001020095.1 121
NP_001020119.1 221
NP_001020261.1 117
NP_001020404.1 84
NP_001025035.1 1117
NP_001025035.1 1070
NP_001025035.1 1004
NP_001025035.1 510
NP_001025045.1 75
NP_001025045.1 150
NP_001025045.1 156
NP_001025058.1 41
NP_001025483.1 375
NP_001026849.1 19
NP_001026863.1 119
NP_001026870.2 330
NP_001026870.2 222
NP_001026871.1 103
NP_001026897.1 141
NP_001026903.2 40
NP_001026907.2 147
NP_001027017.1 680
NP_001027458.1 142
NP_001027462.1 259
NP_001027463.1 192
NP_001028191.1 57
NP_001028229.1 810
NP_001028260.2 213
NP_001028675.1 106
NP_001028746.1 250
NP_001028748.1 129
NP_001030014.2 630
NP_001030014.2 476
NP_001030014.2 248
NP_001030300.2 646
NP_001030300.2 133
NP_001030611.1 641
NP_001032.2 1124
NP_001032209.1 1135
NP_001032401.1 521
NP_001032406.1 498
NP_001032519.1 452
NP_001032760.1 164
NP_001032852.2 1099
NP_001032852.2 961
NP_001032852.2 755
NP_001032852.2 562
NP_001033717.1 68
NP_001034219.1 318
NP_001034220.1 582
NP_001034221.1 191
NP_001034485.1 416
NP_001034485.1 245
NP_001034485.1 149
NP_001034486.2 79
NP_001034589.2 450
NP_001034597.1 201
NP_001034597.1 66
NP_001034597.1 7
NP_001034606.1 6
NP_001034624.1 25
NP_001034624.1 236
NP_001034669.1 618
NP_001034681.1 310
NP_001034702.1 127
NP_001034738.1 49
NP_001034806.1 241
NP_001034806.1 396
NP_001034881.1 52
NP_001035194.1 745
NP_001035194.1 4187
NP_001035197.1 1188
NP_001035197.1 1123
NP_001035282.1 168
NP_001035362.3 350
NP_001035364.2 626
NP_001035552.1 215
NP_001035700.1 282
NP_001035752.1 126
NP_001035752.1 103
NP_001035758.1 62
NP_001035862.1 14
NP_001035892.1 60
NP_001035892.1 65
NP_001035937.1 380
NP_001035983.1 130
NP_001035983.1 102
NP_001036010.1 1109
NP_001036038.1 352
NP_001036038.1 620
NP_001036040.2 324
NP_001036040.2 611
NP_001036040.2 692
NP_001036060.1 20
NP_001036064.1 276
NP_001036100.1 261
NP_001036148.2 683
NP_001036169.1 19
NP_001036182.1 280
NP_001036227.1 131
NP_001041445.1 203
NP_001041445.1 124
NP_001041638.1 499
NP_001041677.1 183
NP_001041714.1 70
NP_001045.1 217
NP_001047.1 29
NP_001070142.1 108
NP_001070248.1 664
NP_001070248.1 583
NP_001070248.1 220
NP_001070249.1 217
NP_001070664.1 396
NP_001070664.1 380
NP_001070665.1 20
NP_001070908.1 157
NP_001070968.1 268
NP_001071062.1 78
NP_001071125.1 179
NP_001071178.2 321
NP_001071178.2 279
NP_001071179.1 86
NP_001071640.1 100
NP_001072.2 3488
NP_001072.2 2636
NP_001072118.1 84
NP_001073143.1 6
NP_001073339.1 104
NP_001073340.1 594
NP_001073340.1 591
NP_001073626.1 82
NP_001073869.1 1332
NP_001073892.2 930
NP_001073895.1 399
NP_001073900.1 607
NP_001073904.1 806
NP_001073909.1 382
NP_001073913.1 18
NP_001073915.2 70
NP_001073922.2 2016
NP_001073923.1 357
NP_001073932.1 1139
NP_001073942.1 428
NP_001073947.1 235
NP_001073949.1 431
NP_001073950.1 730
NP_001073950.1 546
NP_001073950.1 443
NP_001073950.1 285
NP_001073950.1 220
NP_001073982.2 509
NP_001073991.2 489
NP_001073996.1 1462
NP_001073996.1 2032
NP_001074000.1 73
NP_001074001.1 1045
NP_001074001.1 998
NP_001074001.1 789
NP_001074001.1 641
NP_001074001.1 148
NP_001074003.1 1556
NP_001074008.1 875
NP_001074312.1 196
NP_001074319.1 266
NP_001074319.1 526
NP_001075109.1 3841
NP_001075109.1 3692
NP_001076.2 238
NP_001077090.1 373
NP_001077354.2 29
NP_001077376.2 141
NP_001077415.1 320
NP_001078841.1 58
NP_001078851.1 437
NP_001078867.1 5
NP_001078916.1 85
NP_001078949.1 106
NP_001079.1 106
NP_001083053.1 72
NP_001087199.1 353
NP_001087199.1 347
NP_001087199.1 127
NP_001091091.1 17
NP_001091091.1 58
NP_001091669.1 268
NP_001091669.1 236
NP_001091669.1 149
NP_001091670.1 322
NP_001091738.1 814
NP_001091945.1 98
NP_001091945.1 141
NP_001091979.1 293
NP_001091984.2 131
NP_001091984.2 81
NP_001091984.2 66
NP_001091989.1 60
NP_001091991.1 37
NP_001091994.1 528
NP_001092010.1 129
NP_001092010.1 114
NP_001092084.1 308
NP_001092107.1 498
NP_001092142.1 669
NP_001092142.1 804
NP_001092278.1 170
NP_001092301.1 30
NP_001092689.1 57
NP_001092692.1 264
NP_001092752.1 339
NP_001092756.1 360
NP_001092756.1 51
NP_001092763.1 678
NP_001092804.1 58
NP_001092806.1 13
NP_001092877.1 669
NP_001092879.1 323
NP_001092909.1 816
NP_001092909.1 304
NP_001093123.1 113
NP_001093137.1 38
NP_001093146.1 393
NP_001093146.1 239
NP_001093252.1 139
NP_001093253.1 144
NP_001093421.1 46
NP_001093592.1 393
NP_001093866.1 238
NP_001093881.1 795
NP_001094058.1 101
NP_001094070.1 45
NP_001094077.1 324
NP_001094077.1 88
NP_001094091.1 363
NP_001094343.1 157
NP_001094346.1 78
NP_001094387.1 19
NP_001094809.1 92
NP_001094832.1 133
NP_001094846.2 126
NP_001094871.2 123
NP_001095118.1 659
NP_001095137.1 613
NP_001095137.1 382
NP_001095137.1 295
NP_001095839.1 387
NP_001095872.1 110
NP_001095896.1 552
NP_001095937.1 271
NP_001096029.1 177
NP_001096046.1 28
NP_001096066.1 574
NP_001096080.1 998
NP_001096084.1 326
NP_001096654.1 1037
NP_001096654.1 555
NP_001098028.1 98
NP_001098065.1 244
NP_001098539.1 339
NP_001098668.1 285
NP_001098678.1 109
NP_001098721.1 621
NP_001098751.1 127
NP_001098985.1 854
NP_001098991.1 349
NP_001099003.1 97
NP_001099007.1 341
NP_001099008.1 1256
NP_001099014.1 163
NP_001099050.1 196
NP_001099129.1 180
NP_001099133.1 8
NP_001099133.1 37
NP_001103089.1 18
NP_001103685.1 3
NP_001104003.1 156
NP_001104789.1 199
NP_001104792.1 181
NP_001106177.1 56
NP_001106853.1 890
NP_001106882.1 118
NP_001107047.1 497
NP_001107047.1 148
NP_001107563.1 100
NP_001107564.1 463
NP_001107564.1 495
NP_001107566.1 369
NP_001107580.1 250
NP_001107580.1 180
NP_001107654.1 183
NP_001107803.1 379
NP_001107867.1 363
NP_001108105.1 148
NP_001108105.1 378
NP_001108224.1 411
NP_001108231.1 375
NP_001108410.2 62
NP_001108450.1 59
NP_001108624.1 51
NP_001111.3 18
NP_001116313.1 403
NP_001116319.1 85
NP_001116433.1 49
NP_001116437.1 771
NP_001116437.1 743
NP_001116437.1 459
NP_001119528.2 176
NP_001119531.1 100
NP_001119575.1 65
NP_001119593.1 40
NP_001120.3 492
NP_001120.3 673
NP_001120680.1 642
NP_001120686.1 142
NP_001120686.1 230
NP_001120727.1 480
NP_001120834.1 478
NP_001120867.1 214
NP_001120867.1 174
NP_001120925.1 261
NP_001121070.1 33
NP_001121143.1 1056
NP_001121143.1 597
NP_001121143.1 10
NP_001121164.1 287
NP_001121167.1 151
NP_001121170.1 1027
NP_001121369.1 233
NP_001121613.1 355
NP_001121699.1 6
NP_001121775.1 414
NP_001121796.1 67
NP_001122.2 168
NP_001122301.1 250
NP_001122301.1 17
NP_001122402.1 435
NP_001123203.1 456
NP_001123203.1 789
NP_001123292.1 486
NP_001123360.1 95
NP_001123465.1 650
NP_001123488.1 70
NP_001123514.1 24
NP_001123541.1 341
NP_001123614.1 745
NP_001123618.1 102
NP_001123630.1 322
NP_001123634.1 382
NP_001124175.1 630
NP_001124175.1 742
NP_001124186.1 364
NP_001124198.1 101
NP_001124324.1 8
NP_001124448.1 818
NP_001124468.1 529
NP_001124491.1 413
NP_001127835.1 768
NP_001127903.1 72
NP_001127910.1 283
NP_001127925.1 403
NP_001128265.1 242
NP_001128302.1 509
NP_001128493.1 22
NP_001128509.1 179
NP_001128524.1 523
NP_001128579.1 251
NP_001128667.1 47
NP_001128667.1 69
NP_001129025.1 145
NP_001129057.1 32
NP_001129062.1 168
NP_001129062.1 65
NP_001129062.1 18
NP_001129070.1 441
NP_001129082.1 76
NP_001129124.1 507
NP_001129193.1 368
NP_001129217.1 375
NP_001129218.1 46
NP_001129220.1 207
NP_001129243.1 380
NP_001129335.1 213
NP_001129386.1 1224
NP_001129386.1 1093
NP_001129391.1 199
NP_001129396.1 385
NP_001129396.1 116
NP_001129467.1 26
NP_001129522.1 8
NP_001129582.1 279
NP_001129586.1 246
NP_001129586.1 606
NP_001129628.1 335
NP_001129662.1 8
NP_001129662.1 57
NP_001129702.1 165
NP_001129702.1 114
NP_001129741.1 135
NP_001129955.1 164
NP_001129957.1 6
NP_001129971.1 566
NP_001129980.1 84
NP_001130010.1 33
NP_001130013.1 378
NP_001131022.1 189
NP_001131077.1 318
NP_001131141.1 72
NP_001131141.1 824
NP_001132915.1 110
NP_001132928.1 170
NP_001135.3 349
NP_001135389.1 96
NP_001135419.1 3
NP_001135440.1 128
NP_001135748.1 89
NP_001135764.1 171
NP_001135766.1 457
NP_001135773.1 370
NP_001135773.1 562
NP_001135774.1 63
NP_001135940.1 19
NP_001135995.1 119
NP_001135995.1 349
NP_001135996.1 11
NP_001136017.1 316
NP_001136018.1 1065
NP_001136018.1 884
NP_001136073.1 318
NP_001136073.1 376
NP_001136075.1 21
NP_001136075.1 140
NP_001136094.1 454
NP_001136094.1 417
NP_001136095.1 473
NP_001136118.1 245
NP_001136155.1 232
NP_001136171.1 112
NP_001136269.1 25
NP_001136272.1 2703
NP_001136272.1 1398
NP_001136272.1 385
NP_001136279.1 469
NP_001136279.1 577
NP_001136355.1 263
NP_001136358.1 113
NP_001136400.1 177
NP_001136418.1 69
NP_001137151.1 134
NP_001137229.1 102
NP_001137238.1 102
NP_001137241.1 531
NP_001137252.1 13
NP_001137296.1 289
NP_001137301.1 149
NP_001137324.1 83
NP_001137324.1 151
NP_001137378.1 339
NP_001137381.1 60
NP_001137413.1 120
NP_001137419.1 151
NP_001137419.1 184
NP_001137434.1 575
NP_001137446.1 83
NP_001137475.1 325
NP_001137498.1 527
NP_001137502.1 542
NP_001137505.1 155
NP_001137505.1 85
NP_001137542.1 132
NP_001137546.1 546
NP_001137854.1 414
NP_001137854.1 1115
NP_001138343.1 76
NP_001138363.1 162
NP_001138363.1 81
NP_001138372.1 129
NP_001138372.1 130
NP_001138397.1 419
NP_001138397.1 661
NP_001138405.1 151
NP_001138409.1 443
NP_001138422.1 706
NP_001138461.1 512
NP_001138469.1 255
NP_001138483.1 652
NP_001138501.1 850
NP_001138517.1 374
NP_001138525.1 240
NP_001138551.1 451
NP_001138560.1 44
NP_001138560.1 824
NP_001138570.1 374
NP_001138593.1 320
NP_001138599.1 209
NP_001138624.1 42
NP_001138626.1 19
NP_001138626.1 137
NP_001138668.1 492
NP_001138668.1 484
NP_001138751.1 57
NP_001138758.1 411
NP_001138762.1 20
NP_001138766.1 369
NP_001138822.1 36
NP_001138874.1 851
NP_001138883.1 732
NP_001138883.1 501
NP_001138890.1 21
NP_001138899.1 544
NP_001138918.1 355
NP_001138925.1 221
NP_001139008.1 152
NP_001139008.1 181
NP_001139113.1 475
NP_001139113.1 511
NP_001139113.1 531
NP_001139113.1 571
NP_001139138.1 1170
NP_001139193.1 25
NP_001139206.2 229
NP_001139241.1 542
NP_001139287.1 485
NP_001139310.1 132
NP_001139332.1 140
NP_001139332.1 182
NP_001139416.1 352
NP_001139470.1 291
NP_001139480.1 375
NP_001139487.1 831
NP_001139540.1 476
NP_001139543.1 169
NP_001139626.1 101
NP_001139629.1 11
NP_001139644.1 167
NP_001139656.1 107
NP_001139656.1 68
NP_001139688.1 178
NP_001139697.1 303
NP_001139732.1 142
NP_001139761.1 214
NP_001139786.1 17
NP_001139793.1 23
NP_001140198.1 158
NP_001150.3 154
NP_001150.3 966
NP_001152.1 12
NP_001152763.1 371
NP_001152763.1 31
NP_001152860.1 258
NP_001152860.1 396
NP_001152860.1 408
NP_001153026.1 29
NP_001153060.1 130
NP_001153060.1 1195
NP_001153101.1 126
NP_001153115.1 330
NP_001153115.1 421
NP_001153115.1 496
NP_001153244.1 86
NP_001153597.1 234
NP_001153610.1 850
NP_001153699.1 651
NP_001153780.1 588
NP_001153800.1 509
NP_001153880.1 471
NP_001154178.1 32
NP_001154912.1 709
NP_001154973.1 429
NP_001154992.1 606
NP_001154992.1 555
NP_001155091.1 269
NP_001155102.1 113
NP_001155129.1 371
NP_001155969.1 114
NP_001156918.1 226
NP_001156918.1 364
NP_001157284.1 519
NP_001157412.1 73
NP_001157413.1 134
NP_001157413.1 353
NP_001157413.1 1195
NP_001157462.1 56
NP_001157577.1 420
NP_001157577.1 469
NP_001157787.1 174
NP_001157787.1 616
NP_001157787.1 621
NP_001157851.1 144
NP_001157858.1 927
NP_001157858.1 837
NP_001157861.1 1382
NP_001157876.1 681
NP_001157930.1 121
NP_001157942.1 71
NP_001157962.1 519
NP_001158028.1 123
NP_001158162.1 172
NP_001158162.1 178
NP_001158188.1 50
NP_001158288.1 34
NP_001158608.1 302
NP_001158608.1 381
NP_001158729.1 202
NP_001159434.1 439
NP_001159445.1 484
NP_001159446.1 285
NP_001159451.1 1959
NP_001159489.1 27
NP_001159580.1 95
NP_001159580.1 138
NP_001159581.1 106
NP_001159687.1 393
NP_001159698.1 947
NP_001159719.1 336
NP_001159719.1 890
NP_001159733.1 112
NP_001159773.1 698
NP_001159777.1 215
NP_001159887.1 455
NP_001159923.1 376
NP_001159970.1 420
NP_001159970.1 358
NP_001160006.1 478
NP_001160096.1 118
NP_001160163.1 598
NP_001161.1 19
NP_001161072.1 14
NP_001161080.1 285
NP_001161288.1 124
NP_001161288.1 283
NP_001161383.1 16
NP_001161387.1 180
NP_001161413.1 483
NP_001161457.1 22
NP_001161693.1 1779
NP_001161693.1 1056
NP_001161719.1 84
NP_001161813.1 110
NP_001161829.1 97
NP_001161870.1 134
NP_001162.4 1141
NP_001163894.1 93
NP_001164056.1 652
NP_001164160.1 739
NP_001164163.1 157
NP_001164223.1 379
NP_001164224.1 320
NP_001164559.1 575
NP_001164641.1 208
NP_001164641.1 61
NP_001164722.1 642
NP_001165161.1 2
NP_001165285.1 260
NP_001165348.1 818
NP_001165377.1 196
NP_001165408.1 368
NP_001165438.1 137
NP_001165447.1 125
NP_001165576.1 208
NP_001165644.1 482
NP_001165889.1 339
NP_001166150.1 98
NP_001166173.1 137
NP_001166217.1 517
NP_001166242.1 212
NP_001166281.1 582
NP_001166937.1 279
NP_001167447.1 278
NP_001167542.1 344
NP_001167551.1 1926
NP_001167551.1 1915
NP_001167554.1 763
NP_001167560.1 859
NP_001167568.1 67
NP_001167594.1 465
NP_001167628.1 1061
NP_001168.1 71
NP_001170826.1 271
NP_001170977.1 556
NP_001170978.1 485
NP_001171131.1 177
NP_001171147.1 336
NP_001171272.1 61
NP_001171440.1 234
NP_001171473.1 602
NP_001171478.1 575
NP_001171512.1 28
NP_001171533.1 449
NP_001171545.1 15
NP_001171571.1 73
NP_001171588.1 104
NP_001171617.1 195
NP_001171621.1 455
NP_001171634.2 246
NP_001171659.1 177
NP_001171709.1 265
NP_001171724.1 142
NP_001171826.1 742
NP_001171925.1 259
NP_001172029.1 751
NP_001172035.1 292
NP_001172112.1 202
NP_001175.2 2008
NP_001176.1 154
NP_001177313.1 341
NP_001177341.1 260
NP_001177389.1 230
NP_001177411.1 1539
NP_001177636.1 291
NP_001177636.1 65
NP_001177695.1 24
NP_001177695.1 60
NP_001177885.1 167
NP_001177900.1 345
NP_001177957.2 494
NP_001180240.1 108
NP_001180247.1 188
NP_001180258.1 354
NP_001180264.1 153
NP_001180304.1 154
NP_001180384.1 367
NP_001180413.1 19
NP_001180432.1 30
NP_001180459.1 478
NP_001180459.1 240
NP_001180461.1 159
NP_001180573.1 51
NP_001181927.1 678
NP_001181930.1 1331
NP_001181988.1 100
NP_001181988.1 344
NP_001183.2 27
NP_001188.1 135
NP_001190.1 721
NP_001192.2 364
NP_001205.3 46
NP_001207.2 376
NP_001218.1 102
NP_001222.3 347
NP_001246.2 138
NP_001276.2 162
NP_001295.2 1197
NP_001325.1 255
NP_001360.1 4496
NP_001360.1 1454
NP_001360.1 352
NP_001363.2 2177
NP_001363.2 2380
NP_001363.2 2998
NP_001364.1 934
NP_001364.1 1496
NP_001364.1 3391
NP_001364.1 4493
NP_001368.2 3525
NP_001373.2 398
NP_001389.2 186
NP_001389.2 148
NP_001431.1 411
NP_001438.1 2462
NP_001477.2 227
NP_001477.2 540
NP_001497.1 185
NP_001554.2 59
NP_001559.1 125
NP_001600.1 204
NP_001615.1 1302
NP_001620.2 103
NP_001622.2 95
NP_001635.2 21
NP_001637.1 47
NP_001688.1 172
NP_001714.1 2045
NP_001724.3 387
NP_001726.2 1138
NP_001726.2 19
NP_001727.1 20
NP_001728.1 154
NP_001728.1 116
NP_001728.1 86
NP_001728.1 54
NP_001754.2 108
NP_001755.1 187
NP_001756.2 115
NP_001757.1 137
NP_001766.2 61
NP_001766.2 159
NP_001779.3 404
NP_001790.1 237
NP_001803.2 657
NP_001808.2 123
NP_001819.2 33
NP_001832.1 131
NP_001843.1 326
NP_001860.2 68
NP_001862.2 187
NP_001862.2 273
NP_001868.2 707
NP_001868.2 1021
NP_001877.1 23
NP_001878.1 237
NP_001908.3 146
NP_001916.1 74
NP_001947.1 160
NP_001968.3 413
NP_001968.3 761
NP_001979.2 800
NP_001979.2 686
NP_001994.2 279
NP_002002.3 111
NP_002007.1 4022
NP_002007.1 3316
NP_002007.1 3247
NP_002007.1 2447
NP_002007.1 2227
NP_002007.1 1977
NP_002007.1 1976
NP_002007.1 1950
NP_002007.1 1712
NP_002007.1 1701
NP_002007.1 1515
NP_002007.1 826
NP_002007.1 788
NP_002007.1 501
NP_002007.1 406
NP_002007.1 355
NP_002007.1 32
NP_002036.1 229
NP_002069.2 665
NP_002069.2 1047
NP_002074.2 127
NP_002091.3 20
NP_002143.1 298
NP_002144.1 232
NP_002153.2 341
NP_002153.2 157
NP_002167.1 186
NP_002169.1 183
NP_002178.2 327
NP_002181.1 69
NP_002244.1 1267
NP_002269.3 441
NP_002270.1 93
NP_002271.3 264
NP_002273.3 201
NP_002279.2 76
NP_002287.2 15
NP_002290.2 1781
NP_002290.2 651
NP_002332.1 67
NP_002368.1 131
NP_002411.3 1375
NP_002411.3 374
NP_002411.3 266
NP_002423.1 356
NP_002462.2 1509
NP_002462.2 288
NP_002463.2 1510
NP_002463.2 1292
NP_002463.2 627
NP_002463.2 504
NP_002463.2 403
NP_002463.2 313
NP_002519.1 95
NP_002519.1 90
NP_002534.1 231
NP_002544.1 279
NP_002553.3 133
NP_002553.3 531
NP_002556.1 348
NP_002556.1 101
NP_002603.1 58
NP_002633.1 21
NP_002638.2 310
NP_002676.1 832
NP_002680.2 164
NP_002686.2 166
NP_002686.2 79
NP_002696.3 1689
NP_002696.3 1594
NP_002702.2 1037
NP_002745.1 25
NP_002745.1 173
NP_002757.2 267
NP_002763.2 712
NP_002797.3 9
NP_002817.2 694
NP_002833.3 202
NP_002833.3 200
NP_002833.3 166
NP_002853.2 547
NP_002868.1 47
NP_002878.2 472
NP_002889.1 61
NP_002898.2 172
NP_002917.1 1363
NP_002920.1 393
NP_002926.2 61
NP_002933.1 493
NP_002965.1 279
NP_002971.2 430
NP_002991.2 90
NP_002995.1 175
NP_002996.2 270
NP_002998.1 221
NP_002998.1 281
NP_002998.1 357
NP_002999.1 187
NP_002999.1 475
NP_003010.4 80
NP_003032.1 42
NP_003050.2 199
NP_003062.2 271
NP_003070.3 411
NP_003073.1 64
NP_003074.1 212
NP_003077.2 6
NP_003092.4 41
NP_003107.1 91
NP_003151.2 214
NP_003162.2 656
NP_003187.1 119
NP_003226.4 2414
NP_003226.4 2697
NP_003232.2 269
NP_003232.2 336
NP_003232.2 356
NP_003239.2 520
NP_003239.2 691
NP_003253.1 93
NP_003255.2 447
NP_003259.2 392
NP_003259.2 306
NP_003259.2 258
NP_003259.2 29
NP_003267.1 350
NP_003298.1 427
NP_003298.1 1136
NP_003300.1 23
NP_003311.2 49
NP_003319.2 290
NP_003322.3 689
NP_003373.2 304
NP_003375.1 375
NP_003380.3 160
NP_003418.2 32
NP_003421.2 159
NP_003438.1 392
NP_003460.2 494
NP_003491.1 96
NP_003514.2 88
NP_003520.1 69
NP_003542.1 191
NP_003559.2 325
NP_003560.2 38
NP_003569.1 510
NP_003571.2 314
NP_003575.2 298
NP_003585.3 1001
NP_003610.2 240
NP_003628.2 457
NP_003628.2 1075
NP_003628.2 1167
NP_003640.2 7
NP_003647.1 352
NP_003674.1 419
NP_003677.4 389
NP_003677.4 718
NP_003683.2 217
NP_003694.1 805
NP_003697.2 536
NP_003761.3 235
NP_003762.1 311
NP_003762.1 294
NP_003777.2 1245
NP_003792.1 620
NP_003794.3 142
NP_003805.3 642
NP_003805.3 605
NP_003821.1 495
NP_003821.1 430
NP_003821.1 356
NP_003821.1 303
NP_003825.1 112
NP_003861.1 1120
NP_003873.1 180
NP_003882.1 173
NP_003889.1 156
NP_003897.2 88
NP_003911.2 1105
NP_003912.1 174
NP_003913.3 269
NP_003934.1 182
NP_003934.1 212
NP_003939.1 50
NP_003943.2 188
NP_003957.2 341
NP_003961.2 18
NP_003961.2 456
NP_003961.2 556
NP_003961.2 757
NP_003965.2 239
NP_003977.1 272
NP_003977.1 349
NP_003990.1 403
NP_004049.1 122
NP_004049.1 156
NP_004058.1 223
NP_004093.1 9
NP_004099.2 50
NP_004110.2 973
NP_004124.4 168
NP_004151.3 97
NP_004159.2 384
NP_004170.1 145
NP_004202.2 30
NP_004203.2 324
NP_004225.3 730
NP_004250.4 835
NP_004250.4 780
NP_004262.1 58
NP_004273.1 79
NP_004291.1 146
NP_004323.2 97
NP_004354.2 627
NP_004360.2 124
NP_004379.1 354
NP_004385.1 10
NP_004389.2 88
NP_004397.2 1232
NP_004417.2 389
NP_004432.1 580
NP_004455.2 145
NP_004457.1 279
NP_004466.2 397
NP_004473.2 162
NP_004479.1 288
NP_004479.1 106
NP_004512.1 956
NP_004516.2 1953
NP_004524.3 471
NP_004527.2 76
NP_004561.3 1022
NP_004561.3 1069
NP_004581.1 73
NP_004599.2 282
NP_004617.2 154
NP_004634.1 279
NP_004661.2 487
NP_004663.3 1148
NP_004681.1 1116
NP_004684.2 361
NP_004702.2 130
NP_004709.2 114
NP_004711.2 317
NP_004713.2 44
NP_004723.2 149
NP_004742.1 71
NP_004742.1 367
NP_004751.2 397
NP_004761.2 304
NP_004773.1 256
NP_004775.1 177
NP_004777.1 202
NP_004795.1 125
NP_004811.1 112
NP_004811.1 48
NP_004844.1 90
NP_004846.4 374
NP_004868.1 24
NP_004872.2 222
NP_004875.2 812
NP_004877.1 8
NP_004879.1 118
NP_004902.1 604
NP_004905.2 106
NP_004924.1 47
NP_004924.1 788
NP_004940.1 837
NP_004952.2 427
NP_004975.2 546
NP_004981.2 376
NP_005004.1 54
NP_005012.2 39
NP_005012.2 78
NP_005012.2 83
NP_005012.2 96
NP_005012.2 811
NP_005015.1 139
NP_005019.2 43
NP_005031.1 192
NP_005039.1 82
NP_005065.2 458
NP_005083.2 10
NP_005086.2 1165
NP_005098.2 93
NP_005099.2 450
NP_005099.2 476
NP_005101.1 665
NP_005106.2 474
NP_005119.2 712
NP_005140.1 28
NP_005152.1 197
NP_005155.1 698
NP_005156.1 156
NP_005158.5 415
NP_005158.5 408
NP_005206.2 509
NP_005209.1 60
NP_005236.2 4156
NP_005236.2 325
NP_005281.1 215
NP_005290.2 301
NP_005290.2 177
NP_005292.2 26
NP_005314.2 168
NP_005346.3 242
NP_005348.2 184
NP_005362.3 257
NP_005381.1 361
NP_005400.1 73
NP_005411.1 77
NP_005438.2 277
NP_005459.2 369
NP_005459.2 246
NP_005469.2 97
NP_005476.3 481
NP_005481.2 121
NP_005520.4 2897
NP_005548.2 18
NP_005561.1 302
NP_005579.2 179
NP_005604.1 103
NP_005613.2 292
NP_005613.2 441
NP_005613.2 487
NP_005637.3 451
NP_005642.1 94
NP_005671.2 336
NP_005680.1 239
NP_005680.1 114
NP_005693.1 136
NP_005724.1 722
NP_005741.1 88
NP_005764.2 595
NP_005766.3 152
NP_005772.3 782
NP_005788.1 74
NP_005788.1 22
NP_005821.2 196
NP_005838.3 206
NP_005851.1 221
NP_005885.1 211
NP_005885.1 110
NP_005900.2 1274
NP_005904.1 141
NP_005914.1 1272
NP_005916.2 650
NP_005920.2 306
NP_005952.2 2279
NP_005954.3 24
NP_005981.3 156
NP_005992.1 423
NP_006011.2 344
NP_006016.1 22
NP_006022.3 490
NP_006022.3 1744
NP_006050.3 1291
NP_006052.2 154
NP_006062.1 1713
NP_006062.1 734
NP_006063.1 48
NP_006063.1 44
NP_006074.2 218
NP_006083.1 921
NP_006084.2 215
NP_006099.2 712
NP_006102.2 20
NP_006163.1 61
NP_006166.3 1095
NP_006166.3 1058
NP_006166.3 919
NP_006178.2 844
NP_006179.2 32
NP_006184.2 333
NP_006188.3 1353
NP_006188.3 1730
NP_006196.1 12
NP_006198.1 103
NP_006222.2 1851
NP_006230.2 654
NP_006230.2 613
NP_006240.4 277
NP_006252.3 16
NP_006255.1 382
NP_006256.1 514
NP_006260.1 1933
NP_006283.1 204
NP_006288.2 385
NP_006288.2 308
NP_006300.1 257
NP_006305.2 498
NP_006322.4 192
NP_006362.1 276
NP_006368.3 504
NP_006381.2 68
NP_006383.2 593
NP_006384.1 882
NP_006384.1 419
NP_006384.1 89
NP_006409.3 214
NP_006409.3 457
NP_006411.2 214
NP_006424.2 4
NP_006437.3 253
NP_006437.3 580
NP_006437.3 626
NP_006461.3 48
NP_006483.2 341
NP_006486.3 137
NP_006490.3 59
NP_006490.3 212
NP_006497.2 147
NP_006567.3 686
NP_006567.3 199
NP_006574.1 141
NP_006578.2 360
NP_006579.2 53
NP_006579.2 85
NP_006601.2 498
NP_006606.1 110
NP_006624.2 108
NP_006643.1 51
NP_006648.1 536
NP_006648.1 71
NP_006669.1 118
NP_006669.1 81
NP_006669.1 64
NP_006674.2 43
NP_006711.3 315
NP_006730.2 703
NP_006733.1 421
NP_006746.1 102
NP_006758.2 340
NP_006758.2 362
NP_006762.3 163
NP_006811.2 157
NP_006811.2 291
NP_006819.2 2187
NP_006819.2 1770
NP_006819.2 1622
NP_006819.2 1270
NP_006840.2 195
NP_006846.1 48
NP_006862.2 447
NP_008821.1 99
NP_008822.2 56
NP_008871.3 10
NP_008876.3 36
NP_008883.2 113
NP_008884.1 87
NP_008884.1 182
NP_008922.1 329
NP_008959.3 410
NP_008968.4 476
NP_008968.4 476
NP_008986.2 254
NP_008989.2 133
NP_008989.2 541
NP_008993.1 473
NP_008995.2 1088
NP_009041.2 2592
NP_009041.2 2443
NP_009044.2 111
NP_009045.2 657
NP_009045.2 476
NP_009067.2 245
NP_009067.2 66
NP_009078.1 418
NP_009098.3 575
NP_009098.3 96
NP_009099.1 1578
NP_009099.1 691
NP_009101.2 78
NP_009102.3 251
NP_009104.1 372
NP_009111.2 340
NP_009169.3 175
NP_009175.2 129
NP_009175.2 93
NP_009192.2 111
NP_009211.1 10
NP_009213.1 270
NP_009230.2 675
NP_031363.2 1682
NP_031367.1 176
NP_031391.2 340
NP_031398.2 353
NP_036199.2 103
NP_036221.2 629
NP_036223.2 500
NP_036227.1 258
NP_036231.1 219
NP_036260.2 485
NP_036270.1 69
NP_036271.1 95
NP_036291.2 72
NP_036306.1 204
NP_036306.1 513
NP_036330.1 38
NP_036330.1 186
NP_036386.1 123
NP_036388.2 63
NP_036397.1 289
NP_036433.2 115
NP_036443.1 73
NP_036459.1 641
NP_036463.1 138
NP_036469.2 473
NP_036469.2 19
NP_036514.1 226
NP_036517.1 78
NP_036543.4 565
NP_036545.1 160
NP_036566.1 306
NP_036569.1 105
NP_036584.1 66
NP_036586.2 1523
NP_037374.1 163
NP_037384.1 90
NP_037396.3 189
NP_037400.1 115
NP_037408.2 119
NP_037453.1 37
NP_037472.2 462
NP_037495.1 387
NP_037498.1 498
NP_037501.2 150
NP_037510.1 106
NP_037523.2 642
NP_037523.2 324
NP_037529.3 308
NP_037534.3 347
NP_039236.1 493
NP_054723.1 302
NP_054764.2 554
NP_054799.4 1021
NP_054799.4 885
NP_054799.4 530
NP_054878.5 1272
NP_054878.5 1038
NP_054878.5 845
NP_054878.5 540
NP_054888.2 179
NP_054889.2 52
NP_054894.1 296
NP_054896.2 209
NP_054899.2 89
NP_054906.2 76
NP_055030.1 367
NP_055042.1 570
NP_055042.1 267
NP_055042.1 139
NP_055042.1 52
NP_055051.1 165
NP_055087.2 1227
NP_055087.2 965
NP_055105.2 419
NP_055109.1 108
NP_055116.1 137
NP_055129.2 205
NP_055145.3 77
NP_055157.1 19
NP_055167.2 338
NP_055206.2 113
NP_055209.2 118
NP_055221.1 365
NP_055221.1 320
NP_055225.1 461
NP_055254.2 35
NP_055283.1 181
NP_055290.1 169
NP_055290.1 233
NP_055292.1 183
NP_055313.1 661
NP_055325.2 193
NP_055370.1 807
NP_055370.1 37
NP_055383.1 784
NP_055384.1 812
NP_055386.1 56
NP_055394.2 221
NP_055394.2 222
NP_055432.2 174
NP_055432.2 99
NP_055443.1 192
NP_055446.2 144
NP_055449.1 437
NP_055455.3 360
NP_055455.3 473
NP_055463.1 725
NP_055489.1 362
NP_055489.1 595
NP_055490.3 809
NP_055496.2 13
NP_055496.2 1064
NP_055507.1 23
NP_055517.3 304
NP_055517.3 220
NP_055592.2 464
NP_055595.2 1445
NP_055595.2 1127
NP_055608.2 490
NP_055619.2 896
NP_055640.2 515
NP_055661.3 731
NP_055674.4 332
NP_055693.4 302
NP_055698.2 298
NP_055702.1 193
NP_055722.2 1384
NP_055728.1 1056
NP_055731.2 1032
NP_055741.2 947
NP_055759.3 114
NP_055760.1 293
NP_055767.3 20
NP_055782.3 952
NP_055796.1 1141
NP_055796.1 489
NP_055804.2 1144
NP_055819.2 33
NP_055847.1 1447
NP_055858.2 91
NP_055864.2 866
NP_055864.2 137
NP_055873.1 1836
NP_055873.1 1649
NP_055887.3 677
NP_055931.1 678
NP_055932.2 880
NP_055951.2 195
NP_055951.2 1847
NP_055965.1 236
NP_055975.1 122
NP_056004.1 512
NP_056009.1 190
NP_056017.2 431
NP_056019.1 313
NP_056022.1 289
NP_056040.2 2516
NP_056045.2 1599
NP_056045.2 1306
NP_056045.2 349
NP_056052.2 1210
NP_056073.1 783
NP_056075.1 426
NP_056079.1 4
NP_056089.1 328
NP_056101.5 567
NP_056101.5 746
NP_056101.5 1077
NP_056107.1 685
NP_056107.1 986
NP_056107.1 1092
NP_056120.2 28
NP_056126.1 1651
NP_056126.1 1578
NP_056177.3 135
NP_056183.2 418
NP_056185.1 196
NP_056235.4 133
NP_056244.2 717
NP_056254.1 36
NP_056269.1 546
NP_056293.4 382
NP_056293.4 386
NP_056305.1 1002
NP_056305.1 339
NP_056311.2 425
NP_056338.2 129
NP_056340.2 1132
NP_056344.2 529
NP_056355.2 1200
NP_056355.2 112
NP_056360.2 689
NP_056360.2 168
NP_056360.2 130
NP_056362.1 464
NP_056372.1 1942
NP_056372.1 113
NP_056391.1 328
NP_056400.3 960
NP_056400.3 1088
NP_056409.1 118
NP_056428.1 557
NP_056446.4 197
NP_056468.2 245
NP_056473.2 236
NP_056504.3 926
NP_056511.2 57
NP_056512.5 22
NP_056530.2 303
NP_056530.2 132
NP_056536.2 508
NP_056536.2 506
NP_056932.2 276
NP_056933.2 91
NP_056936.2 428
NP_056957.3 443
NP_056957.3 613
NP_056957.3 710
NP_056972.1 425
NP_057000.2 229
NP_057002.2 68
NP_057040.2 309
NP_057041.2 67
NP_057059.2 239
NP_057059.2 228
NP_057062.1 508
NP_057100.1 217
NP_057104.2 328
NP_057121.2 190
NP_057164.3 262
NP_057170.1 52
NP_057173.2 255
NP_057223.1 99
NP_057245.1 266
NP_057274.1 296
NP_057278.2 21
NP_057302.1 246
NP_057321.2 33
NP_057323.3 1898
NP_057324.2 334
NP_057330.2 79
NP_057331.2 1088
NP_057339.1 235
NP_057383.2 209
NP_057424.3 1576
NP_057437.1 269
NP_057438.3 604
NP_057448.3 121
NP_057472.2 38
NP_057510.4 141
NP_057510.4 525
NP_057511.2 139
NP_057525.1 1028
NP_057529.1 167
NP_057565.3 241
NP_057635.1 548
NP_057666.1 279
NP_057669.1 168
NP_057669.1 6
NP_057673.2 225
NP_057678.1 195
NP_057700.3 265
NP_057700.3 534
NP_057700.3 546
NP_058639.1 35
NP_058640.1 211
NP_058649.3 329
NP_058649.3 307
NP_059113.1 431
NP_059113.1 453
NP_059117.3 60
NP_059119.2 284
NP_059130.2 395
NP_059130.2 650
NP_059130.2 1105
NP_059130.2 1534
NP_059138.1 1032
NP_059509.1 199
NP_059509.1 82
NP_060003.2 1378
NP_060015.1 191
NP_060017.1 192
NP_060034.9 243
NP_060034.9 1817
NP_060035.2 136
NP_060084.2 134
NP_060101.3 586
NP_060109.2 2052
NP_060109.2 1343
NP_060116.2 8
NP_060182.1 163
NP_060198.3 328
NP_060208.2 800
NP_060212.4 1033
NP_060213.2 742
NP_060220.3 430
NP_060220.3 293
NP_060220.3 53
NP_060232.2 750
NP_060255.3 488
NP_060259.4 693
NP_060263.2 161
NP_060264.3 261
NP_060277.1 186
NP_060290.3 853
NP_060290.3 705
NP_060290.3 394
NP_060291.2 279
NP_060302.1 44
NP_060313.3 206
NP_060338.3 581
NP_060354.4 282
NP_060356.2 862
NP_060356.2 599
NP_060360.3 1074
NP_060374.2 363
NP_060374.2 342
NP_060380.3 273
NP_060382.3 1021
NP_060401.2 325
NP_060404.3 968
NP_060440.2 642
NP_060442.2 362
NP_060499.3 164
NP_060499.3 223
NP_060501.3 143
NP_060527.2 280
NP_060529.4 255
NP_060530.3 600
NP_060531.2 75
NP_060541.3 1505
NP_060544.2 30
NP_060583.2 230
NP_060598.3 624
NP_060598.3 499
NP_060599.1 157
NP_060602.2 249
NP_060604.2 434
NP_060606.3 2522
NP_060610.2 31
NP_060626.2 2970
NP_060626.2 4360
NP_060644.4 213
NP_060660.2 212
NP_060662.2 56
NP_060676.2 196
NP_060680.2 377
NP_060686.1 258
NP_060689.2 769
NP_060689.2 575
NP_060700.2 228
NP_060712.2 369
NP_060716.2 51
NP_060722.2 239
NP_060749.2 280
NP_060759.2 481
NP_060773.3 915
NP_060831.2 146
NP_060835.1 242
NP_060838.3 211
NP_060850.2 521
NP_060860.1 215
NP_060874.1 110
NP_060879.2 151
NP_060888.2 104
NP_060890.2 367
NP_060906.3 89
NP_060910.3 314
NP_060921.3 1001
NP_060921.3 157
NP_060930.3 261
NP_061027.2 516
NP_061063.2 343
NP_061124.1 233
NP_061126.2 240
NP_061146.1 118
NP_061157.3 121
NP_061170.2 134
NP_061194.2 79
NP_061195.2 34
NP_061195.2 417
NP_061195.2 484
NP_061326.1 137
NP_061330.2 51
NP_061331.2 181
NP_061331.2 96
NP_061334.4 175
NP_061334.4 278
NP_061721.2 28
NP_061724.1 548
NP_061725.1 148
NP_061736.1 730
NP_061744.1 381
NP_061752.1 151
NP_061752.1 519
NP_061752.1 537
NP_061753.1 11
NP_061753.1 751
NP_061755.1 25
NP_061755.1 111
NP_061761.1 748
NP_061763.1 362
NP_061763.1 632
NP_061835.1 98
NP_061835.1 115
NP_061837.3 37
NP_061841.2 343
NP_061855.1 38
NP_061889.2 491
NP_061891.1 143
NP_061908.1 889
NP_061921.1 423
NP_061923.2 883
NP_061928.4 989
NP_061943.2 453
NP_061947.1 678
NP_061963.2 567
NP_061971.3 696
NP_061971.3 604
NP_061985.2 285
NP_061985.2 903
NP_062539.1 614
NP_062546.2 446
NP_062547.1 182
NP_062547.1 282
NP_062553.1 70
NP_062553.1 149
NP_062815.2 51
NP_062826.2 462
NP_062829.1 135
NP_064502.9 912
NP_064506.3 1141
NP_064506.3 941
NP_064509.2 13
NP_064510.1 65
NP_064532.1 103
NP_064546.3 141
NP_064550.3 419
NP_064551.3 281
NP_064576.1 163
NP_064587.1 263
NP_064590.2 80
NP_064593.1 83
NP_064593.1 13
NP_064601.3 250
NP_064716.2 386
NP_065076.2 1724
NP_065099.3 52
NP_065099.3 768
NP_065102.1 392
NP_065102.1 423
NP_065104.1 228
NP_065120.2 66
NP_065135.2 387
NP_065139.2 418
NP_065147.1 842
NP_065190.2 118
NP_065194.2 299
NP_065385.2 535
NP_065397.3 384
NP_065685.1 268
NP_065697.1 128
NP_065704.2 723
NP_065717.1 247
NP_065729.1 53
NP_065736.1 67
NP_065736.1 98
NP_065736.1 99
NP_065749.2 175
NP_065758.3 414
NP_065758.3 48
NP_065766.1 1348
NP_065797.2 41
NP_065799.1 1112
NP_065799.1 1067
NP_065821.1 618
NP_065821.1 853
NP_065825.1 126
NP_065828.2 1151
NP_065829.3 64
NP_065829.3 345
NP_065830.2 664
NP_065836.2 88
NP_065854.3 346
NP_065863.2 2043
NP_065868.1 757
NP_065885.2 403
NP_065916.2 1001
NP_065928.2 2958
NP_065928.2 3387
NP_065930.2 298
NP_065930.2 811
NP_065934.1 445
NP_065940.1 698
NP_065941.2 155
NP_065945.2 361
NP_065945.2 547
NP_065954.1 117
NP_065954.1 913
NP_065963.1 247
NP_065979.1 628
NP_065986.2 965
NP_065988.1 1005
NP_065988.1 1701
NP_065988.1 1931
NP_065995.1 559
NP_065998.3 26
NP_066278.3 651
NP_066298.1 86
NP_066552.2 203
NP_066553.3 200
NP_066575.2 498
NP_066956.1 265
NP_066969.1 188
NP_066969.1 254
NP_066998.1 75
NP_066999.1 283
NP_067002.1 189
NP_067009.1 161
NP_067009.1 135
NP_067026.3 124
NP_067027.1 208
NP_067048.4 86
NP_067055.1 153
NP_067077.1 98
NP_067648.1 133
NP_067674.2 62
NP_068576.1 656
NP_068599.3 507
NP_068769.2 24
NP_068804.1 89
NP_068808.1 163
NP_068834.2 180
NP_068834.2 230
NP_068838.3 684
NP_071343.2 220
NP_071359.3 109
NP_071370.2 312
NP_071380.1 188
NP_071398.3 1242
NP_071412.2 258
NP_071425.3 91
NP_071425.3 165
NP_071430.2 60
NP_071434.2 105
NP_071446.2 185
NP_071451.2 627
NP_071737.1 529
NP_071741.2 168
NP_071741.2 909
NP_071750.1 210
NP_071750.1 163
NP_071760.2 121
NP_071881.1 446
NP_071889.2 48
NP_071889.2 12
NP_071910.3 47
NP_071913.1 118
NP_071915.1 139
NP_071925.2 417
NP_071927.1 274
NP_071927.1 696
NP_071940.4 184
NP_071940.4 491
NP_072046.2 285
NP_072051.1 214
NP_072094.1 48
NP_073208.1 110
NP_073581.2 280
NP_073586.5 285
NP_073594.4 456
NP_073604.3 14
NP_073604.3 123
NP_073621.2 130
NP_073729.1 36
NP_073731.1 68
NP_075045.2 666
NP_075048.1 725
NP_075050.3 380
NP_075052.1 23
NP_075059.1 216
NP_075067.2 183
NP_075390.1 59
NP_075390.1 211
NP_075390.1 276
NP_075556.1 1665
NP_075556.1 479
NP_075556.1 88
NP_075565.2 213
NP_076404.3 347
NP_076407.1 16
NP_076408.1 214
NP_076410.1 253
NP_076411.1 174
NP_076411.1 124
NP_076411.1 89
NP_076420.1 97
NP_076424.1 57
NP_076947.1 157
NP_076975.2 18
NP_076975.2 195
NP_076975.2 217
NP_076985.4 829
NP_076987.3 71
NP_076987.3 149
NP_077008.2 362
NP_077024.2 158
NP_077299.3 500
NP_077729.1 1489
NP_078787.2 571
NP_078790.2 424
NP_078849.1 186
NP_078852.3 326
NP_078854.1 223
NP_078861.1 180
NP_078895.2 171
NP_078903.3 90
NP_078913.3 367
NP_078913.3 289
NP_078924.1 189
NP_078925.3 549
NP_078945.2 578
NP_078948.3 690
NP_078960.1 69
NP_078961.3 147
NP_078961.3 40
NP_078964.2 7
NP_078964.2 184
NP_078964.2 444
NP_078973.1 75
NP_078988.2 448
NP_078988.2 543
NP_078991.3 219
NP_079010.2 433
NP_079021.3 293
NP_079029.3 1044
NP_079029.3 834
NP_079039.4 598
NP_079076.3 638
NP_079092.2 385
NP_079097.1 217
NP_079113.2 678
NP_079113.2 328
NP_079114.3 505
NP_079114.3 528
NP_079124.1 362
NP_079149.3 218
NP_079149.3 202
NP_079162.1 78
NP_079197.3 147
NP_079199.2 404
NP_079234.1 199
NP_079279.3 1524
NP_079323.1 96
NP_079331.3 160
NP_079335.2 294
NP_079335.2 591
NP_079350.5 3550
NP_079357.2 140
NP_079357.2 1592
NP_079375.3 1202
NP_079384.2 128
NP_079406.3 103
NP_079406.3 721
NP_079408.3 465
NP_079413.3 1992
NP_079421.5 1277
NP_079421.5 665
NP_079452.3 376
NP_079456.2 532
NP_079461.2 980
NP_079501.2 96
NP_079507.1 153
NP_079515.2 28
NP_079523.3 484
NP_079523.3 648
NP_079523.3 1006
NP_079527.1 856
NP_079540.2 498
NP_079543.1 155
NP_085055.2 119
NP_085056.2 123
NP_085058.3 626
NP_085058.3 357
NP_085135.1 902
NP_085145.1 84
NP_109588.2 109
NP_110391.2 318
NP_110400.1 3
NP_110414.1 49
NP_110414.1 568
NP_110418.1 403
NP_110418.1 317
NP_110432.1 249
NP_110447.2 178
NP_112153.1 158
NP_112178.2 232
NP_112191.2 285
NP_112200.2 335
NP_112229.1 51
NP_112561.2 963
NP_112562.3 1278
NP_112562.3 1056
NP_112572.1 166
NP_113603.1 40
NP_113606.2 948
NP_113608.1 248
NP_113621.1 175
NP_113626.1 295
NP_113643.1 188
NP_113649.1 252
NP_113678.2 533
NP_113679.1 81
NP_114091.3 605
NP_114091.3 24
NP_114095.2 1104
NP_114100.1 148
NP_114100.1 41
NP_114104.1 164
NP_114109.1 177
NP_114123.2 439
NP_114123.2 277
NP_114127.3 480
NP_114145.2 179
NP_114155.4 500
NP_114155.4 533
NP_114156.1 168
NP_114158.2 72
NP_114166.1 30
NP_114412.2 164
NP_114413.1 128
NP_114417.1 360
NP_114437.2 193
NP_114441.1 505
NP_114479.1 824
NP_115506.1 757
NP_115510.1 337
NP_115511.3 443
NP_115511.3 140
NP_115511.3 74
NP_115512.3 41
NP_115515.2 364
NP_115515.2 164
NP_115516.1 234
NP_115536.1 219
NP_115545.3 13
NP_115560.1 866
NP_115560.1 853
NP_115598.2 103
NP_115598.2 284
NP_115598.2 482
NP_115609.2 420
NP_115627.6 176
NP_115649.1 55
NP_115666.2 90
NP_115683.3 172
NP_115686.3 102
NP_115702.1 498
NP_115732.2 63
NP_115732.2 56
NP_115734.1 14
NP_115785.1 456
NP_115787.1 86
NP_115790.1 6
NP_115805.1 111
NP_115875.1 159
NP_115878.2 529
NP_115906.3 191
NP_115942.1 331
NP_115948.4 572
NP_115948.4 588
NP_115956.3 38
NP_115968.1 13
NP_115971.2 403
NP_115972.2 938
NP_115972.2 602
NP_115976.2 200
NP_115976.2 262
NP_115976.2 560
NP_115979.3 5
NP_115991.1 493
NP_116034.2 274
NP_116038.4 65
NP_116053.3 363
NP_116053.3 294
NP_116070.2 21
NP_116070.2 334
NP_116107.3 102
NP_116115.1 77
NP_116115.1 117
NP_116115.1 387
NP_116127.3 131
NP_116162.1 607
NP_116172.2 145
NP_116200.2 220
NP_116205.3 231
NP_116212.3 628
NP_116223.3 440
NP_116237.1 118
NP_116249.2 284
NP_116249.2 441
NP_116256.2 295
NP_116256.2 545
NP_116273.2 365
NP_116278.3 220
NP_116564.2 320
NP_116738.1 27
NP_127509.1 515
NP_149019.1 136
NP_149022.3 81
NP_149023.2 277
NP_149051.1 67
NP_149094.3 37
NP_149103.1 245
NP_149117.1 63
NP_149118.2 983
NP_149118.2 241
NP_149126.1 353
NP_149126.1 67
NP_149445.3 153
NP_149985.2 422
NP_150229.2 1024
NP_150229.2 831
NP_150229.2 703
NP_150229.2 666
NP_150229.2 298
NP_150229.2 91
NP_150278.2 116
NP_150286.1 144
NP_150286.1 15
NP_150296.3 455
NP_150592.1 183
NP_150593.1 125
NP_150649.1 291
NP_203528.2 415
NP_246273.2 808
NP_258260.1 281
NP_258261.2 502
NP_258261.2 688
NP_291031.2 89
NP_387467.2 740
NP_438170.1 121
NP_438170.1 298
NP_438170.1 412
NP_443069.1 217
NP_443091.1 210
NP_443096.1 51
NP_443109.2 159
NP_443114.1 438
NP_443114.1 318
NP_443114.1 208
NP_443124.3 1575
NP_443124.3 1402
NP_443124.3 1184
NP_443124.3 1127
NP_443124.3 1040
NP_443138.2 745
NP_443141.3 481
NP_443155.1 758
NP_443155.1 480
NP_443155.1 80
NP_443171.2 604
NP_443171.2 121
NP_443171.2 85
NP_443179.3 1882
NP_443179.3 1358
NP_443188.2 153
NP_443194.1 39
NP_443195.1 119
NP_443198.1 372
NP_443204.1 8
NP_443714.3 10
NP_443721.1 100
NP_443723.2 110
NP_443728.3 1564
NP_443728.3 1990
NP_473365.3 496
NP_473372.3 215
NP_473372.3 282
NP_473372.3 307
NP_476429.2 443
NP_476499.1 30
NP_476509.1 25
NP_476517.1 239
NP_477517.1 103
NP_478059.1 326
NP_478072.1 41
NP_478679.1 95
NP_510880.2 298
NP_525021.3 1536
NP_525021.3 1322
NP_525021.3 999
NP_525021.3 754
NP_525021.3 743
NP_525021.3 577
NP_525021.3 172
NP_525022.2 1616
NP_536722.1 56
NP_536722.1 200
NP_536799.1 117
NP_542170.3 9
NP_542170.3 9
NP_542388.2 249
NP_542389.1 272
NP_542390.2 22
NP_542390.2 50
NP_542401.1 212
NP_542413.1 352
NP_542415.1 2289
NP_542432.2 87
NP_542781.3 248
NP_542784.1 88
NP_543016.1 85
NP_543020.2 69
NP_543021.1 183
NP_543136.1 29
NP_543140.1 41
NP_543141.3 321
NP_543154.1 291
NP_543155.2 237
NP_569058.1 132
NP_570123.1 413
NP_570722.2 417
NP_570969.2 411
NP_570971.1 574
NP_579872.1 36
NP_579899.1 1988
NP_579899.1 1457
NP_597700.1 92
NP_597725.1 89
NP_597996.2 367
NP_597996.2 402
NP_597996.2 495
NP_597998.1 154
NP_598376.2 572
NP_598377.3 1174
NP_602296.2 415
NP_602296.2 346
NP_612144.1 231
NP_612199.2 50
NP_612351.2 205
NP_612371.2 108
NP_612440.1 296
NP_612441.1 120
NP_612441.1 243
NP_612443.1 29
NP_612443.1 209
NP_612459.1 149
NP_619523.3 266
NP_619635.1 575
NP_619636.2 34
NP_619636.2 512
NP_619639.3 4009
NP_619639.3 3961
NP_619639.3 2639
NP_619642.2 12
NP_619642.2 419
NP_619647.1 193
NP_619648.1 491
NP_619648.1 120
NP_619732.2 794
NP_620056.1 532
NP_620124.1 260
NP_620124.1 508
NP_620128.1 404
NP_620140.1 119
NP_620145.2 201
NP_620149.1 77
NP_620156.1 82
NP_620164.1 192
NP_620166.3 337
NP_620169.1 99
NP_620172.2 383
NP_620386.1 148
NP_620414.1 42
NP_620414.1 274
NP_620590.2 192
NP_620595.1 418
NP_620713.1 52
NP_631899.2 38
NP_631899.2 444
NP_631905.1 46
NP_631905.1 31
NP_631908.1 125
NP_631910.1 114
NP_631910.1 19
NP_631917.1 70
NP_647603.1 139
NP_653080.1 674
NP_653190.2 233
NP_653195.2 167
NP_653197.2 107
NP_653203.1 104
NP_653204.1 242
NP_653207.1 306
NP_653214.2 56
NP_653217.1 265
NP_653223.2 77
NP_653226.4 171
NP_653226.4 177
NP_653244.2 417
NP_653245.2 280
NP_653250.2 156
NP_653252.3 1258
NP_653252.3 293
NP_653260.1 90
NP_653264.1 145
NP_653264.1 131
NP_653264.1 32
NP_653267.2 947
NP_653267.2 4048
NP_653267.2 4438
NP_653270.1 44
NP_653283.3 647
NP_653283.3 14
NP_653292.2 554
NP_653297.3 313
NP_653297.3 1002
NP_653300.2 15
NP_653300.2 602
NP_653309.3 354
NP_653314.2 16
NP_653316.3 697
NP_653316.3 237
NP_653316.3 172
NP_653319.1 12
NP_653320.3 225
NP_653326.3 113
NP_659400.2 202
NP_659403.4 2155
NP_659411.2 253
NP_659411.2 180
NP_659417.2 385
NP_659417.2 337
NP_659425.1 88
NP_659429.4 219
NP_659429.4 372
NP_659429.4 572
NP_659429.4 1094
NP_659431.5 18
NP_659440.2 512
NP_659457.2 471
NP_659490.4 330
NP_659490.4 305
NP_659495.1 143
NP_659496.2 992
NP_659500.1 76
NP_659731.1 102
NP_660151.2 30
NP_660153.3 34
NP_660160.2 210
NP_660201.1 49
NP_660204.2 223
NP_660204.2 135
NP_660278.3 197
NP_660284.1 194
NP_660287.1 142
NP_660291.2 192
NP_660310.2 46
NP_660335.2 398
NP_660350.2 560
NP_660350.2 367
NP_663615.1 58
NP_663624.1 5
NP_663633.1 184
NP_663748.1 543
NP_663772.1 281
NP_663791.1 23
NP_665696.1 1037
NP_665872.2 383
NP_671714.1 3779
NP_671724.1 401
NP_683699.1 136
NP_683721.1 517
NP_689343.3 4
NP_689418.2 102
NP_689497.1 209
NP_689499.3 1109
NP_689499.3 910
NP_689499.3 601
NP_689509.1 554
NP_689518.1 132
NP_689525.3 169
NP_689530.1 10
NP_689532.1 58
NP_689540.2 677
NP_689542.2 329
NP_689549.2 1028
NP_689585.3 1019
NP_689585.3 144
NP_689587.1 5
NP_689588.2 252
NP_689589.1 237
NP_689590.1 499
NP_689590.1 257
NP_689598.2 221
NP_689598.2 218
NP_689601.2 328
NP_689607.2 565
NP_689612.2 66
NP_689613.1 124
NP_689617.3 464
NP_689617.3 400
NP_689617.3 310
NP_689631.1 287
NP_689631.1 283
NP_689631.1 105
NP_689633.1 271
NP_689644.2 166
NP_689646.2 595
NP_689649.1 244
NP_689656.2 62
NP_689668.3 849
NP_689673.2 85
NP_689673.2 207
NP_689676.2 381
NP_689686.2 422
NP_689694.1 231
NP_689694.1 188
NP_689702.1 208
NP_689703.1 496
NP_689705.2 147
NP_689705.2 472
NP_689712.1 57
NP_689716.4 872
NP_689726.3 189
NP_689726.3 610
NP_689753.2 661
NP_689760.2 218
NP_689761.2 144
NP_689772.2 35
NP_689776.1 62
NP_689778.1 330
NP_689785.1 318
NP_689786.2 706
NP_689799.3 1395
NP_689804.1 4
NP_689818.2 53
NP_689820.2 401
NP_689823.2 290
NP_689825.2 62
NP_689825.2 454
NP_689838.1 638
NP_689841.3 202
NP_689841.3 154
NP_689845.2 4
NP_689848.1 155
NP_689848.1 400
NP_689850.2 80
NP_689850.2 224
NP_689856.6 587
NP_689860.2 121
NP_689860.2 120
NP_689860.2 5
NP_689870.3 647
NP_689870.3 187
NP_689883.1 26
NP_689907.1 53
NP_689916.2 642
NP_689920.1 297
NP_689936.1 364
NP_689939.1 306
NP_689975.2 303
NP_689976.2 725
NP_689994.2 512
NP_689994.2 203
NP_689994.2 134
NP_690042.1 102
NP_690850.2 1538
NP_690850.2 1206
NP_690850.2 486
NP_694453.2 173
NP_694535.2 99
NP_694567.1 157
NP_694570.1 14
NP_694583.1 61
NP_694585.1 30
NP_694585.1 125
NP_694591.2 137
NP_694591.2 725
NP_694941.2 806
NP_694945.2 185
NP_694949.1 21
NP_694960.2 154
NP_694967.3 450
NP_694969.1 30
NP_694972.3 606
NP_694986.2 127
NP_699172.2 719
NP_699195.1 90
NP_703157.2 442
NP_705834.2 31
NP_705834.2 90
NP_705834.2 555
NP_710142.1 723
NP_714542.1 152
NP_714925.2 124
NP_722452.1 323
NP_722576.3 2611
NP_722577.2 638
NP_722578.1 253
NP_722580.3 123
NP_722581.4 522
NP_733796.2 30
NP_733839.1 245
NP_733843.1 166
NP_736609.2 503
NP_741999.3 167
NP_742066.2 96
NP_742066.2 878
NP_742068.1 790
NP_742068.1 134
NP_758516.1 441
NP_758859.1 1389
NP_775099.2 1297
NP_775100.1 59
NP_775100.1 102
NP_775483.1 395
NP_775487.2 56
NP_775733.3 565
NP_775735.2 456
NP_775738.3 199
NP_775749.2 176
NP_775752.1 68
NP_775760.3 1422
NP_775760.3 1195
NP_775760.3 793
NP_775760.3 191
NP_775770.1 34
NP_775770.1 80
NP_775787.1 5
NP_775787.1 419
NP_775787.1 452
NP_775798.2 65
NP_775798.2 200
NP_775809.1 380
NP_775816.1 367
NP_775816.1 439
NP_775820.2 246
NP_775831.2 652
NP_775838.3 139
NP_775864.3 37
NP_775889.1 27
NP_775894.2 453
NP_775898.2 99
NP_775901.3 1268
NP_775901.3 762
NP_775902.2 192
NP_775904.2 167
NP_775908.2 42
NP_775919.3 409
NP_775933.1 328
NP_775933.1 134
NP_775933.1 72
NP_775945.1 161
NP_775947.2 393
NP_775952.4 734
NP_776161.3 667
NP_776173.3 98
NP_776194.2 368
NP_776194.2 292
NP_776245.2 165
NP_776249.1 211
NP_777551.2 88
NP_777557.1 434
NP_777565.3 264
NP_777565.3 340
NP_777572.2 432
NP_777578.2 183
NP_777593.2 164
NP_777596.2 142
NP_777596.2 679
NP_777601.2 370
NP_777604.2 289
NP_777612.1 223
NP_778204.1 105
NP_778223.2 241
NP_778228.3 489
NP_778236.2 295
NP_778238.1 311
NP_778255.1 337
NP_783161.1 582
NP_783653.1 723
NP_783729.1 105
NP_783864.1 572
NP_787053.1 46
NP_787057.2 769
NP_787057.2 198
NP_787077.1 15
NP_788954.2 565
NP_788954.2 273
NP_789780.2 447
NP_789781.2 539
NP_789786.2 97
NP_789790.2 808
NP_789792.1 108
NP_789792.1 512
NP_795368.2 288
NP_795368.2 250
NP_795369.1 295
NP_795370.2 35
NP_803186.1 188
NP_803545.1 140
NP_803875.2 2669
NP_803882.1 110
NP_803884.1 519
NP_817084.2 423
NP_817089.1 637
NP_817123.1 928
NP_817123.1 1031
NP_821066.1 189
NP_829883.1 688
NP_835228.2 386
NP_835228.2 73
NP_835471.1 111
NP_835471.1 53
NP_839943.2 1588
NP_839943.2 652
NP_848128.1 117
NP_848131.1 16
NP_848133.1 3
NP_848520.1 65
NP_848525.1 79
NP_848555.2 141
NP_848564.2 3
NP_848594.2 520
NP_848600.2 249
NP_848611.2 469
NP_848611.2 321
NP_848611.2 233
NP_848615.1 82
NP_848635.2 76
NP_848647.1 126
NP_848647.1 4
NP_848651.2 201
NP_848654.3 146
NP_848654.3 181
NP_848665.1 336
NP_848697.1 132
NP_849143.1 59
NP_849144.2 1602
NP_849144.2 735
NP_849144.2 347
NP_849144.2 118
NP_851321.2 5
NP_851321.2 281
NP_851782.3 434
NP_851826.1 172
NP_852091.1 599
NP_852094.1 261
NP_852118.1 1684
NP_853514.1 1717
NP_853514.1 1007
NP_853514.1 789
NP_853514.1 662
NP_853514.1 590
NP_853514.1 269
NP_853514.1 246
NP_853517.2 462
NP_853517.2 37
NP_853630.2 30
NP_853642.1 44
NP_853645.1 54
NP_853648.1 71
NP_853652.1 135
NP_853652.1 15
NP_857596.2 468
NP_858047.2 413
NP_859058.2 77
NP_859063.3 476
NP_859070.3 411
NP_859070.3 259
NP_859075.2 171
NP_859076.3 291
NP_861451.1 336
NP_861451.1 504
NP_861452.2 624
NP_861452.2 685
NP_861455.1 69
NP_861524.2 537
NP_870988.2 522
NP_870998.2 368
NP_871629.1 76
NP_872295.1 149
NP_872299.2 640
NP_872302.2 181
NP_872307.2 7
NP_872310.2 78
NP_872342.2 78
NP_872343.2 131
NP_872344.3 107
NP_872345.2 288
NP_872345.2 31
NP_872347.2 41
NP_872349.1 383
NP_872349.1 319
NP_872362.2 33
NP_872384.1 145
NP_872414.3 432
NP_872434.2 133
NP_872438.2 319
NP_872578.1 120
NP_874361.1 164
NP_877429.2 164
NP_877434.2 215
NP_877439.3 785
NP_877439.3 759
NP_877949.2 1159
NP_878258.1 251
NP_878274.1 312
NP_891550.1 322
NP_892018.1 1052
NP_892021.1 291
NP_892030.3 49
NP_898881.2 38
NP_899234.2 842
NP_899243.1 292
NP_899630.1 1222
NP_919227.2 99
NP_919227.2 95
NP_919263.2 299
NP_919270.2 221
NP_919270.2 359
NP_919272.1 185
NP_919276.2 190
NP_919276.2 618
NP_919278.2 944
NP_919289.2 487
NP_919303.1 139
NP_919303.1 111
NP_922941.1 159
NP_932076.1 286
NP_932078.2 129
NP_937784.2 236
NP_937784.2 667
NP_937790.2 315
NP_937793.1 513
NP_937795.2 111
NP_937795.2 28
NP_937829.3 15
NP_937845.1 103
NP_937856.1 227
NP_938080.1 397
NP_940870.2 1033
NP_940876.2 6
NP_940881.2 392
NP_940890.3 201
NP_940907.2 1043
NP_940907.2 355
NP_940909.1 35
NP_940910.1 318
NP_940926.1 153
NP_940931.2 952
NP_940943.1 4
NP_940948.1 467
NP_940962.1 245
NP_940980.3 1313
NP_940980.3 1483
NP_940982.1 606
NP_940987.2 384
NP_941960.1 253
NP_941961.2 261
NP_941965.2 222
NP_941967.2 18
NP_941968.2 163
NP_941993.1 158
NP_942146.2 60
NP_942147.3 35
NP_942568.2 971
NP_942595.1 1161
NP_944606.2 163
NP_945146.1 364
NP_945314.1 116
NP_945343.1 412
NP_945343.1 84
NP_950248.1 336
NP_950248.1 331
NP_954590.1 115
NP_954712.1 256
NP_954713.1 356
NP_954974.2 162
NP_954974.2 890
NP_954974.2 1014
NP_954984.1 197
NP_955369.1 170
NP_955379.2 474
NP_955382.3 274
NP_955387.1 1152
NP_955447.1 461
NP_955452.3 2513
NP_955452.3 1953
NP_955452.3 1197
NP_957518.1 362
NP_957719.1 861
NP_957719.1 901
NP_958437.1 127
NP_958437.1 126
NP_958928.1 276
NP_958928.1 254
NP_963860.1 118
NP_963883.2 310
NP_963906.1 224
NP_964014.1 173
NP_973729.1 423
NP_973730.1 292
NP_976086.1 119
NP_976248.1 257
NP_976324.2 463
NP_976328.2 591
NP_981932.1 246
NP_981951.1 26
NP_981958.1 273
NP_982249.1 152
NP_982260.2 134
NP_991108.1 124
NP_995582.1 54
NP_996531.1 82
NP_996531.1 259
NP_996668.1 221
NP_996803.2 21
NP_996821.1 54
NP_997011.1 441
NP_997011.1 445
NP_997046.1 513
NP_997055.1 287
NP_997055.1 361
NP_997056.1 360
NP_997204.2 237
NP_997213.1 329
NP_997218.2 484
NP_997218.2 528
NP_997219.1 269
NP_997221.2 244
NP_997221.2 95
NP_997224.2 293
NP_997228.1 205
NP_997229.2 169
NP_997229.2 462
NP_997247.2 81
NP_997248.2 103
NP_997248.2 105
NP_997248.2 233
NP_997248.2 355
NP_997270.2 210
NP_997274.2 34
NP_997302.2 179
NP_997303.2 129
NP_997320.2 1782
NP_997320.2 2163
NP_997337.2 15
NP_997342.1 125
NP_997351.2 37
NP_997351.2 68
NP_997351.2 73
NP_997527.2 115
NP_997639.1 2175
NP_997719.2 233
NP_997719.2 50
NP_998762.1 183
NP_998762.1 50
NP_998816.1 305
NP_998821.3 118
NP_999875.1 179
NP_999876.2 53
