# Supplementary material for: ENTPRISE-X: Predicting disease-associated frameshift and nonsense mutations
Source: PLoS One. 2018 May 3;13(5):e0196849. doi: 10.1371/journal.pone.0196849 (PMC5933770; doi:10.1371/journal.pone.0196849)
Supplement: S1 File — (ZIP) [file pone.0196849.s001.zip › data/NS_clinvar.lst]

NP_000009.1 453
NP_000009.1 22
NP_000010.1 272
NP_000014.1 192
NP_000017.1 190
NP_000017.1 337
NP_000017.1 285
NP_000020.1 202
NP_000021.1 111
NP_000021.1 122
NP_000021.1 333
NP_000021.1 173
NP_000021.1 137
NP_000021.1 282
NP_000021.1 303
NP_000021.1 308
NP_000021.1 44
NP_000021.1 69
NP_000021.1 117
NP_000021.1 285
NP_000021.1 158
NP_000021.1 205
NP_000021.1 81
NP_000021.1 108
NP_000021.1 246
NP_000021.1 251
NP_000021.1 332
NP_000021.1 204
NP_000021.1 297
NP_000021.1 338
NP_000021.1 66
NP_000023.2 548
NP_000024.2 464
NP_000024.2 136
NP_000024.2 430
NP_000024.2 466
NP_000024.2 477
NP_000024.2 601
NP_000026.2 240
NP_000027.2 45
NP_000029.2 1158
NP_000029.2 1450
NP_000029.2 213
NP_000029.2 216
NP_000029.2 2237
NP_000029.2 232
NP_000029.2 24
NP_000029.2 283
NP_000029.2 302
NP_000029.2 332
NP_000029.2 405
NP_000029.2 499
NP_000029.2 554
NP_000029.2 564
NP_000029.2 805
NP_000029.2 876
NP_000029.2 1067
NP_000029.2 1096
NP_000029.2 1328
NP_000029.2 1338
NP_000029.2 1406
NP_000029.2 1541
NP_000029.2 208
NP_000029.2 215
NP_000029.2 358
NP_000029.2 541
NP_000029.2 663
NP_000029.2 789
NP_000029.2 911
NP_000029.2 991
NP_000029.2 309
NP_000029.2 1277
NP_000029.2 698
NP_000029.2 1030
NP_000029.2 1201
NP_000029.2 1392
NP_000029.2 280
NP_000029.2 713
NP_000029.2 157
NP_000029.2 421
NP_000029.2 553
NP_000029.2 500
NP_000029.2 935
NP_000029.2 96
NP_000030.1 108
NP_000030.1 23
NP_000030.1 56
NP_000030.1 131
NP_000032.1 228
NP_000034.1 273
NP_000035.2 60
NP_000035.2 174
NP_000035.2 591
NP_000035.2 884
NP_000035.2 719
NP_000035.2 797
NP_000036.2 21
NP_000036.2 291
NP_000036.2 122
NP_000038.2 581
NP_000039.2 182
NP_000039.2 217
NP_000039.2 354
NP_000040.1 231
NP_000042.3 1618
NP_000042.3 2034
NP_000042.3 2486
NP_000042.3 248
NP_000042.3 250
NP_000042.3 3047
NP_000042.3 35
NP_000042.3 805
NP_000042.3 2835
NP_000042.3 1017
NP_000042.3 1117
NP_000042.3 1311
NP_000042.3 1361
NP_000042.3 180
NP_000042.3 1970
NP_000042.3 2414
NP_000042.3 2651
NP_000042.3 2729
NP_000042.3 2825
NP_000042.3 3000
NP_000042.3 51
NP_000042.3 700
NP_000042.3 95
NP_000042.3 1978
NP_000042.3 850
NP_000042.3 1102
NP_000042.3 1130
NP_000042.3 52
NP_000042.3 1327
NP_000042.3 1457
NP_000042.3 930
NP_000042.3 1400
NP_000042.3 1964
NP_000042.3 1770
NP_000042.3 475
NP_000042.3 47
NP_000042.3 809
NP_000042.3 1026
NP_000042.3 1279
NP_000042.3 2109
NP_000042.3 412
NP_000042.3 579
NP_000042.3 57
NP_000042.3 171
NP_000042.3 370
NP_000044.2 271
NP_000044.2 305
NP_000044.2 779
NP_000045.1 337
NP_000045.1 71
NP_000047.1 250
NP_000047.1 114
NP_000048.1 1139
NP_000048.1 1283
NP_000048.1 548
NP_000048.1 700
NP_000048.1 453
NP_000048.1 543
NP_000048.1 104
NP_000048.1 1093
NP_000048.1 881
NP_000050.2 1694
NP_000050.2 2318
NP_000050.2 2394
NP_000050.2 245
NP_000050.2 2494
NP_000050.2 2520
NP_000050.2 2666
NP_000050.2 2668
NP_000050.2 2861
NP_000050.2 3128
NP_000050.2 1159
NP_000050.2 132
NP_000050.2 1365
NP_000050.2 1885
NP_000050.2 1975
NP_000050.2 2256
NP_000050.2 2422
NP_000050.2 2549
NP_000050.2 2636
NP_000050.2 3069
NP_000050.2 738
NP_000050.2 1037
NP_000050.2 1056
NP_000050.2 1089
NP_000050.2 1095
NP_000050.2 1107
NP_000050.2 1138
NP_000050.2 1371
NP_000050.2 1408
NP_000050.2 1416
NP_000050.2 1429
NP_000050.2 1509
NP_000050.2 1782
NP_000050.2 1802
NP_000050.2 1886
NP_000050.2 1925
NP_000050.2 1931
NP_000050.2 1987
NP_000050.2 1994
NP_000050.2 2009
NP_000050.2 2024
NP_000050.2 2042
NP_000050.2 2159
NP_000050.2 2163
NP_000050.2 2164
NP_000050.2 2342
NP_000050.2 2354
NP_000050.2 2561
NP_000050.2 2580
NP_000050.2 258
NP_000050.2 2655
NP_000050.2 2714
NP_000050.2 2829
NP_000050.2 2858
NP_000050.2 2859
NP_000050.2 2870
NP_000050.2 2893
NP_000050.2 2899
NP_000050.2 2925
NP_000050.2 2957
NP_000050.2 2960
NP_000050.2 3026
NP_000050.2 3034
NP_000050.2 3037
NP_000050.2 3050
NP_000050.2 3066
NP_000050.2 3126
NP_000050.2 321
NP_000050.2 3295
NP_000050.2 421
NP_000050.2 472
NP_000050.2 486
NP_000050.2 548
NP_000050.2 609
NP_000050.2 619
NP_000050.2 649
NP_000050.2 66
NP_000050.2 73
NP_000050.2 742
NP_000050.2 84
NP_000050.2 92
NP_000050.2 940
NP_000050.2 961
NP_000050.2 1035
NP_000050.2 1157
NP_000050.2 1250
NP_000050.2 1308
NP_000050.2 1320
NP_000050.2 13
NP_000050.2 1415
NP_000050.2 1550
NP_000050.2 1703
NP_000050.2 1812
NP_000050.2 1857
NP_000050.2 1876
NP_000050.2 1879
NP_000050.2 1928
NP_000050.2 1953
NP_000050.2 2183
NP_000050.2 218
NP_000050.2 2229
NP_000050.2 2239
NP_000050.2 238
NP_000050.2 2420
NP_000050.2 2772
NP_000050.2 2877
NP_000050.2 2924
NP_000050.2 2947
NP_000050.2 2959
NP_000050.2 3043
NP_000050.2 3096
NP_000050.2 3111
NP_000050.2 3175
NP_000050.2 3309
NP_000050.2 34
NP_000050.2 443
NP_000050.2 471
NP_000050.2 510
NP_000050.2 597
NP_000050.2 654
NP_000050.2 790
NP_000050.2 832
NP_000050.2 97
NP_000050.2 2057
NP_000050.2 2593
NP_000050.2 267
NP_000050.2 3086
NP_000050.2 561
NP_000050.2 1053
NP_000050.2 105
NP_000050.2 1103
NP_000050.2 1152
NP_000050.2 1294
NP_000050.2 1334
NP_000050.2 1384
NP_000050.2 1616
NP_000050.2 1620
NP_000050.2 164
NP_000050.2 2015
NP_000050.2 2069
NP_000050.2 2080
NP_000050.2 2320
NP_000050.2 2573
NP_000050.2 2696
NP_000050.2 2740
NP_000050.2 2865
NP_000050.2 2946
NP_000050.2 3000
NP_000050.2 3061
NP_000050.2 3119
NP_000050.2 557
NP_000050.2 583
NP_000050.2 657
NP_000050.2 771
NP_000050.2 809
NP_000050.2 100
NP_000050.2 1025
NP_000050.2 1026
NP_000050.2 1058
NP_000050.2 1094
NP_000050.2 1323
NP_000050.2 1530
NP_000050.2 1645
NP_000050.2 1860
NP_000050.2 1872
NP_000050.2 2008
NP_000050.2 2128
NP_000050.2 2196
NP_000050.2 230
NP_000050.2 2715
NP_000050.2 3161
NP_000050.2 385
NP_000050.2 467
NP_000050.2 607
NP_000050.2 944
NP_000050.2 1870
NP_000050.2 1099
NP_000050.2 1121
NP_000050.2 1262
NP_000050.2 1271
NP_000050.2 1442
NP_000050.2 1630
NP_000050.2 1667
NP_000050.2 1685
NP_000050.2 1720
NP_000050.2 1760
NP_000050.2 1882
NP_000050.2 1955
NP_000050.2 1970
NP_000050.2 2022
NP_000050.2 2052
NP_000050.2 2103
NP_000050.2 2219
NP_000050.2 2372
NP_000050.2 2378
NP_000050.2 2414
NP_000050.2 2695
NP_000050.2 270
NP_000050.2 273
NP_000050.2 2807
NP_000050.2 2835
NP_000050.2 2978
NP_000050.2 2984
NP_000050.2 2993
NP_000050.2 3014
NP_000050.2 3094
NP_000050.2 3200
NP_000050.2 368
NP_000050.2 401
NP_000050.2 418
NP_000050.2 611
NP_000050.2 617
NP_000050.2 744
NP_000050.2 76
NP_000050.2 780
NP_000050.2 846
NP_000050.2 871
NP_000050.2 973
NP_000050.2 194
NP_000050.2 2574
NP_000050.2 2586
NP_000050.2 2619
NP_000050.2 2626
NP_000050.2 2629
NP_000050.2 2725
NP_000050.2 2788
NP_000050.2 2830
NP_000050.2 2990
NP_000050.2 3106
NP_000050.2 3127
NP_000050.2 3191
NP_000050.2 563
NP_000050.2 993
NP_000050.2 1313
NP_000050.2 1655
NP_000050.2 1739
NP_000050.2 1762
NP_000050.2 1894
NP_000050.2 2154
NP_000050.2 2215
NP_000050.2 2621
NP_000050.2 2624
NP_000050.2 2658
NP_000050.2 3006
NP_000050.2 3092
NP_000050.2 3098
NP_000050.2 600
NP_000050.2 688
NP_000050.2 792
NP_000050.2 803
NP_000050.2 839
NP_000052.1 13
NP_000052.1 255
NP_000052.1 520
NP_000052.1 502
NP_000052.1 15
NP_000052.1 240
NP_000052.1 636
NP_000052.1 252
NP_000052.1 375
NP_000052.1 425
NP_000052.1 485
NP_000052.1 591
NP_000053.2 199
NP_000058.1 40
NP_000061.1 110
NP_000061.1 107
NP_000061.1 647
NP_000062.1 176
NP_000062.1 323
NP_000062.1 408
NP_000062.1 54
NP_000065.1 11
NP_000065.1 140
NP_000067.1 232
NP_000067.1 47
NP_000067.1 247
NP_000067.1 282
NP_000071.1 84
NP_000073.1 13
NP_000073.1 322
NP_000074.2 894
NP_000075.1 347
NP_000075.1 34
NP_000075.1 467
NP_000075.1 637
NP_000075.1 648
NP_000075.1 718
NP_000075.1 279
NP_000076.2 610
NP_000078.2 218
NP_000079.2 1026
NP_000079.2 1141
NP_000079.2 31
NP_000080.2 1201
NP_000081.1 1024
NP_000081.1 1109
NP_000081.1 1166
NP_000081.1 1358
NP_000081.1 1363
NP_000081.1 1432
NP_000081.1 326
NP_000081.1 596
NP_000081.1 1283
NP_000081.1 979
NP_000081.1 10
NP_000084.3 1062
NP_000084.3 792
NP_000084.3 912
NP_000084.3 1428
NP_000085.1 1630
NP_000085.1 236
NP_000085.1 2471
NP_000085.1 2827
NP_000085.1 311
NP_000087.1 215
NP_000087.1 901
NP_000088.3 29
NP_000089.1 124
NP_000089.1 454
NP_000091.1 68
NP_000091.1 46
NP_000092.2 3
NP_000093.1 17
NP_000093.1 27
NP_000095.2 57
NP_000098.1 313
NP_000100.2 234
NP_000103.2 178
NP_000106.1 201
NP_000106.1 253
NP_000107.1 52
NP_000107.1 194
NP_000107.1 51
NP_000108.1 119
NP_000108.1 44
NP_000109.1 188
NP_000109.1 83
NP_000109.1 572
NP_000109.1 438
NP_000109.1 149
NP_000109.1 120
NP_000109.1 277
NP_000110.2 583
NP_000113.1 425
NP_000113.1 545
NP_000114.2 263
NP_000114.2 136
NP_000114.2 176
NP_000114.2 960
NP_000115.1 1288
NP_000115.1 453
NP_000115.1 683
NP_000115.1 735
NP_000115.1 77
NP_000115.1 1302
NP_000115.1 723
NP_000115.1 517
NP_000118.2 119
NP_000119.1 146
NP_000119.1 135
NP_000120.2 172
NP_000120.2 662
NP_000120.2 442
NP_000121.2 1161
NP_000121.2 801
NP_000121.2 147
NP_000122.1 210
NP_000123.1 15
NP_000123.1 1715
NP_000123.1 1960
NP_000123.1 1985
NP_000123.1 2135
NP_000123.1 2166
NP_000123.1 2228
NP_000123.1 2326
NP_000123.1 355
NP_000123.1 446
NP_000123.1 602
NP_000123.1 795
NP_000123.1 1705
NP_000123.1 1815
NP_000123.1 1893
NP_000123.1 2289
NP_000123.1 2006
NP_000123.1 576
NP_000123.1 1827
NP_000124.1 162
NP_000124.1 294
NP_000124.1 298
NP_000124.1 379
NP_000124.1 384
NP_000124.1 75
NP_000124.1 219
NP_000124.1 237
NP_000124.1 57
NP_000124.1 457
NP_000126.2 853
NP_000126.2 171
NP_000127.2 185
NP_000127.2 548
NP_000127.2 107
NP_000128.1 357
NP_000128.1 364
NP_000128.1 152
NP_000128.1 262
NP_000129.3 1125
NP_000129.3 1539
NP_000129.3 1541
NP_000129.3 1596
NP_000129.3 1644
NP_000129.3 165
NP_000129.3 1790
NP_000129.3 2057
NP_000129.3 215
NP_000129.3 2394
NP_000129.3 2694
NP_000129.3 2776
NP_000129.3 364
NP_000129.3 398
NP_000129.3 429
NP_000129.3 516
NP_000129.3 529
NP_000129.3 565
NP_000129.3 1171
NP_000129.3 1182
NP_000129.3 1350
NP_000129.3 1736
NP_000129.3 1900
NP_000129.3 2210
NP_000129.3 2375
NP_000129.3 271
NP_000129.3 685
NP_000129.3 1630
NP_000129.3 1955
NP_000129.3 2542
NP_000129.3 2867
NP_000129.3 351
NP_000129.3 891
NP_000129.3 936
NP_000129.3 2841
NP_000129.3 2423
NP_000129.3 803
NP_000129.3 606
NP_000129.3 1354
NP_000129.3 2756
NP_000129.3 1699
NP_000129.3 2113
NP_000129.3 2670
NP_000134.2 101
NP_000134.2 343
NP_000134.2 3
NP_000134.2 237
NP_000134.2 246
NP_000134.2 254
NP_000134.2 376
NP_000134.2 47
NP_000134.2 313
NP_000134.2 404
NP_000134.2 443
NP_000134.2 447
NP_000134.2 187
NP_000135.2 106
NP_000137.2 104
NP_000139.1 276
NP_000139.1 316
NP_000144.2 69
NP_000144.2 385
NP_000145.1 382
NP_000145.1 80
NP_000146.2 123
NP_000146.2 80
NP_000146.2 164
NP_000146.2 207
NP_000146.2 353
NP_000146.2 370
NP_000146.2 54
NP_000146.2 9
NP_000146.2 340
NP_000146.2 264
NP_000146.2 307
NP_000146.2 154
NP_000146.2 249
NP_000146.2 316
NP_000146.2 366
NP_000147.1 176
NP_000147.1 174
NP_000149.3 524
NP_000149.3 592
NP_000149.3 548
NP_000150.1 225
NP_000152.1 48
NP_000153.1 186
NP_000153.1 265
NP_000153.1 279
NP_000153.1 291
NP_000153.1 215
NP_000154.1 235
NP_000154.1 61
NP_000154.1 101
NP_000154.1 56
NP_000154.1 242
NP_000154.1 34
NP_000156.1 33
NP_000159.3 290
NP_000159.3 643
NP_000159.3 792
NP_000159.3 1161
NP_000159.3 496
NP_000159.3 704
NP_000159.3 716
NP_000159.3 717
NP_000159.3 1147
NP_000159.3 543
NP_000159.3 687
NP_000159.3 688
NP_000159.3 856
NP_000159.3 1108
NP_000159.3 933
NP_000160.1 220
NP_000160.1 227
NP_000160.1 301
NP_000160.1 342
NP_000160.1 157
NP_000160.1 221
NP_000160.1 250
NP_000160.1 283
NP_000160.1 306
NP_000160.1 398
NP_000160.1 79
NP_000160.1 7
NP_000160.1 162
NP_000160.1 226
NP_000160.1 245
NP_000160.1 287
NP_000160.1 340
NP_000160.1 44
NP_000160.1 81
NP_000160.1 207
NP_000160.1 222
NP_000160.1 365
NP_000162.2 344
NP_000164.5 359
NP_000164.5 540
NP_000170.1 1005
NP_000170.1 1035
NP_000170.1 1068
NP_000170.1 1331
NP_000170.1 240
NP_000170.1 248
NP_000170.1 298
NP_000170.1 482
NP_000170.1 495
NP_000170.1 732
NP_000170.1 911
NP_000170.1 922
NP_000170.1 687
NP_000170.1 1048
NP_000170.1 1146
NP_000170.1 1258
NP_000170.1 1280
NP_000170.1 232
NP_000170.1 236
NP_000170.1 244
NP_000170.1 349
NP_000170.1 731
NP_000170.1 835
NP_000170.1 939
NP_000170.1 1023
NP_000170.1 1119
NP_000170.1 1123
NP_000170.1 1163
NP_000170.1 272
NP_000170.1 493
NP_000170.1 995
NP_000170.1 905
NP_000170.1 189
NP_000170.1 218
NP_000170.1 885
NP_000170.1 156
NP_000170.1 200
NP_000170.1 252
NP_000170.1 330
NP_000170.1 602
NP_000170.1 612
NP_000170.1 702
NP_000170.1 1007
NP_000170.1 142
NP_000170.1 413
NP_000170.1 414
NP_000170.1 456
NP_000170.1 777
NP_000170.1 1159
NP_000170.1 1256
NP_000170.1 214
NP_000170.1 433
NP_000170.1 469
NP_000170.1 524
NP_000170.1 538
NP_000170.1 709
NP_000170.1 850
NP_000170.1 977
NP_000172.2 289
NP_000172.2 446
NP_000172.2 507
NP_000173.2 291
NP_000173.2 53
NP_000173.2 560
NP_000173.2 378
NP_000173.2 640
NP_000177.2 408
NP_000177.2 189
NP_000181.2 149
NP_000181.2 155
NP_000181.2 198
NP_000181.2 283
NP_000183.2 279
NP_000183.2 156
NP_000183.2 376
NP_000183.2 48
NP_000183.2 69
NP_000183.2 136
NP_000184.1 100
NP_000184.1 209
NP_000184.1 256
NP_000184.1 284
NP_000184.1 105
NP_000184.1 128
NP_000184.1 158
NP_000185.1 170
NP_000185.1 109
NP_000186.2 131
NP_000186.2 133
NP_000186.2 666
NP_000186.2 583
NP_000193.1 172
NP_000193.1 443
NP_000193.1 465
NP_000193.1 274
NP_000193.1 475
NP_000194.2 621
NP_000194.2 310
NP_000194.2 70
NP_000194.2 402
NP_000194.2 167
NP_000194.2 64
NP_000197.1 289
NP_000197.1 62
NP_000197.1 119
NP_000197.1 308
NP_000199.2 1027
NP_000199.2 399
NP_000199.2 924
NP_000199.2 699
NP_000199.2 148
NP_000199.2 160
NP_000204.3 554
NP_000204.3 1548
NP_000205.1 744
NP_000205.1 900
NP_000205.1 702
NP_000205.1 182
NP_000205.1 304
NP_000205.1 403
NP_000205.1 457
NP_000205.1 442
NP_000205.1 774
NP_000205.1 999
NP_000206.2 445
NP_000206.2 565
NP_000207.2 257
NP_000207.2 262
NP_000207.2 237
NP_000207.2 258
NP_000209.2 594
NP_000209.2 214
NP_000209.2 321
NP_000209.2 356
NP_000209.2 359
NP_000209.2 361
NP_000209.2 530
NP_000209.2 601
NP_000209.2 508
NP_000209.2 13
NP_000209.2 323
NP_000209.2 392
NP_000209.2 461
NP_000209.2 51
NP_000209.2 536
NP_000209.2 662
NP_000219.2 42
NP_000219.2 635
NP_000219.2 166
NP_000219.2 243
NP_000219.2 936
NP_000219.2 610
NP_000220.1 107
NP_000223.1 184
NP_000224.2 554
NP_000224.2 545
NP_000229.1 1014
NP_000229.1 366
NP_000229.1 744
NP_000229.1 52
NP_000229.1 984
NP_000229.1 11
NP_000229.1 676
NP_000229.1 702
NP_000229.1 229
NP_000229.1 444
NP_000229.1 978
NP_000229.1 101
NP_000229.1 832
NP_000229.1 250
NP_000229.1 581
NP_000229.1 1001
NP_000229.1 398
NP_000229.1 568
NP_000229.1 927
NP_000229.1 652
NP_000231.1 296
NP_000240.1 100
NP_000240.1 226
NP_000240.1 487
NP_000240.1 659
NP_000240.1 680
NP_000240.1 146
NP_000240.1 149
NP_000240.1 26
NP_000240.1 301
NP_000240.1 328
NP_000240.1 391
NP_000240.1 398
NP_000240.1 409
NP_000240.1 426
NP_000240.1 48
NP_000240.1 510
NP_000240.1 537
NP_000240.1 542
NP_000240.1 562
NP_000240.1 62
NP_000240.1 689
NP_000240.1 701
NP_000240.1 742
NP_000240.1 86
NP_000240.1 13
NP_000240.1 178
NP_000240.1 23
NP_000240.1 297
NP_000240.1 319
NP_000240.1 37
NP_000240.1 512
NP_000240.1 557
NP_000240.1 558
NP_000240.1 671
NP_000240.1 679
NP_000240.1 71
NP_000240.1 89
NP_000240.1 133
NP_000240.1 517
NP_000240.1 638
NP_000240.1 166
NP_000240.1 284
NP_000240.1 296
NP_000240.1 525
NP_000240.1 547
NP_000240.1 123
NP_000240.1 196
NP_000240.1 461
NP_000240.1 488
NP_000240.1 604
NP_000240.1 618
NP_000240.1 732
NP_000240.1 131
NP_000240.1 193
NP_000240.1 252
NP_000240.1 269
NP_000240.1 2
NP_000240.1 695
NP_000240.1 698
NP_000240.1 538
NP_000240.1 597
NP_000240.1 666
NP_000240.1 712
NP_000240.1 714
NP_000240.1 126
NP_000240.1 280
NP_000240.1 548
NP_000240.1 561
NP_000240.1 625
NP_000240.1 721
NP_000242.1 359
NP_000242.1 383
NP_000242.1 389
NP_000242.1 406
NP_000242.1 482
NP_000242.1 621
NP_000242.1 680
NP_000242.1 711
NP_000242.1 929
NP_000242.1 697
NP_000242.1 778
NP_000242.1 10
NP_000242.1 158
NP_000242.1 160
NP_000242.1 170
NP_000242.1 183
NP_000242.1 193
NP_000242.1 215
NP_000242.1 218
NP_000242.1 239
NP_000242.1 24
NP_000242.1 252
NP_000242.1 288
NP_000242.1 298
NP_000242.1 324
NP_000242.1 337
NP_000242.1 344
NP_000242.1 374
NP_000242.1 377
NP_000242.1 395
NP_000242.1 397
NP_000242.1 402
NP_000242.1 419
NP_000242.1 429
NP_000242.1 451
NP_000242.1 493
NP_000242.1 510
NP_000242.1 518
NP_000242.1 574
NP_000242.1 593
NP_000242.1 601
NP_000242.1 61
NP_000242.1 629
NP_000242.1 662
NP_000242.1 718
NP_000242.1 76
NP_000242.1 816
NP_000242.1 824
NP_000242.1 846
NP_000242.1 861
NP_000242.1 879
NP_000242.1 885
NP_000242.1 97
NP_000242.1 101
NP_000242.1 177
NP_000242.1 198
NP_000242.1 205
NP_000242.1 28
NP_000242.1 290
NP_000242.1 422
NP_000242.1 452
NP_000242.1 467
NP_000242.1 483
NP_000242.1 48
NP_000242.1 56
NP_000242.1 580
NP_000242.1 731
NP_000242.1 808
NP_000242.1 859
NP_000242.1 914
NP_000242.1 204
NP_000242.1 287
NP_000242.1 759
NP_000242.1 277
NP_000242.1 302
NP_000242.1 431
NP_000242.1 458
NP_000242.1 481
NP_000242.1 496
NP_000242.1 744
NP_000242.1 811
NP_000242.1 229
NP_000242.1 246
NP_000242.1 301
NP_000242.1 334
NP_000242.1 430
NP_000242.1 449
NP_000242.1 509
NP_000242.1 565
NP_000242.1 567
NP_000242.1 82
NP_000242.1 142
NP_000242.1 281
NP_000242.1 473
NP_000242.1 612
NP_000242.1 699
NP_000242.1 743
NP_000242.1 860
NP_000242.1 345
NP_000242.1 764
NP_000242.1 121
NP_000242.1 405
NP_000242.1 43
NP_000242.1 522
NP_000242.1 588
NP_000242.1 619
NP_000242.1 656
NP_000242.1 874
NP_000243.1 222
NP_000243.1 224
NP_000243.1 24
NP_000243.1 253
NP_000243.1 29
NP_000243.1 37
NP_000243.1 421
NP_000243.1 474
NP_000243.1 486
NP_000243.1 520
NP_000243.1 172
NP_000243.1 460
NP_000243.1 347
NP_000243.1 114
NP_000243.1 183
NP_000243.1 379
NP_000243.1 411
NP_000243.1 446
NP_000243.1 140
NP_000243.1 397
NP_000244.2 595
NP_000244.2 865
NP_000245.2 585
NP_000245.2 1205
NP_000246.2 228
NP_000246.2 31
NP_000246.2 403
NP_000246.2 727
NP_000246.2 18
NP_000246.2 7
NP_000246.2 117
NP_000246.2 276
NP_000246.2 544
NP_000247.2 943
NP_000247.2 1124
NP_000247.2 1244
NP_000247.2 623
NP_000247.2 1012
NP_000247.2 1061
NP_000247.2 1185
NP_000247.2 1233
NP_000247.2 1259
NP_000247.2 162
NP_000247.2 205
NP_000247.2 327
NP_000247.2 339
NP_000247.2 374
NP_000247.2 401
NP_000247.2 404
NP_000247.2 425
NP_000247.2 463
NP_000247.2 469
NP_000247.2 483
NP_000247.2 508
NP_000247.2 965
NP_000247.2 969
NP_000247.2 974
NP_000247.2 998
NP_000247.2 386
NP_000247.2 461
NP_000247.2 728
NP_000247.2 989
NP_000247.2 1222
NP_000247.2 1258
NP_000247.2 1232
NP_000247.2 185
NP_000247.2 301
NP_000247.2 418
NP_000247.2 565
NP_000247.2 813
NP_000247.2 985
NP_000247.2 137
NP_000247.2 139
NP_000247.2 1007
NP_000247.2 1078
NP_000247.2 1098
NP_000247.2 1112
NP_000247.2 1214
NP_000247.2 322
NP_000247.2 396
NP_000247.2 486
NP_000247.2 577
NP_000247.2 683
NP_000247.2 818
NP_000247.2 890
NP_000247.2 916
NP_000247.2 1043
NP_000247.2 1136
NP_000247.2 1251
NP_000247.2 333
NP_000247.2 434
NP_000247.2 79
NP_000247.2 847
NP_000251.3 150
NP_000251.3 1701
NP_000251.3 1967
NP_000251.3 2024
NP_000251.3 634
NP_000251.3 666
NP_000251.3 669
NP_000251.3 31
NP_000251.3 628
NP_000251.3 1798
NP_000251.3 1990
NP_000251.3 234
NP_000251.3 655
NP_000251.3 1942
NP_000251.3 1431
NP_000251.3 47
NP_000251.3 1607
NP_000251.3 2166
NP_000251.3 333
NP_000252.1 46
NP_000252.1 368
NP_000253.1 193
NP_000254.2 297
NP_000254.2 626
NP_000254.2 168
NP_000255.2 361
NP_000255.2 115
NP_000255.2 204
NP_000255.2 222
NP_000257.1 37
NP_000257.1 128
NP_000257.1 73
NP_000258.1 1362
NP_000258.1 192
NP_000258.1 1947
NP_000258.1 1949
NP_000258.1 681
NP_000258.1 1341
NP_000258.1 1495
NP_000258.1 1904
NP_000258.1 1167
NP_000258.1 1538
NP_000258.1 2473
NP_000258.1 571
NP_000259.1 262
NP_000259.1 341
NP_000259.1 466
NP_000259.1 57
NP_000259.1 320
NP_000259.1 407
NP_000259.1 182
NP_000259.1 463
NP_000259.1 527
NP_000261.2 24
NP_000261.2 58
NP_000262.2 710
NP_000262.2 381
NP_000263.2 27
NP_000265.1 396
NP_000265.1 426
NP_000265.1 401
NP_000265.1 178
NP_000265.1 275
NP_000265.1 209
NP_000265.1 299
NP_000268.1 111
NP_000268.1 176
NP_000268.1 243
NP_000268.1 261
NP_000268.1 319
NP_000268.1 272
NP_000268.1 359
NP_000268.1 326
NP_000268.1 216
NP_000268.1 356
NP_000272.1 98
NP_000272.1 27
NP_000272.1 87
NP_000273.2 288
NP_000273.2 313
NP_000273.2 562
NP_000273.2 596
NP_000274.2 531
NP_000274.2 298
NP_000275.1 304
NP_000276.2 265
NP_000277.1 180
NP_000277.1 231
NP_000278.3 814
NP_000279.1 232
NP_000279.1 292
NP_000279.1 115
NP_000279.1 40
NP_000281.2 78
NP_000283.1 1009
NP_000283.1 766
NP_000283.1 1049
NP_000284.1 657
NP_000284.1 976
NP_000284.1 419
NP_000285.1 44
NP_000290.2 304
NP_000292.1 479
NP_000292.1 616
NP_000293.2 319
NP_000293.2 670
NP_000293.2 511
NP_000295.1 109
NP_000301.1 151
NP_000301.1 142
NP_000302.1 160
NP_000302.1 227
NP_000302.1 145
NP_000302.1 226
NP_000303.1 348
NP_000304.2 279
NP_000306.1 83
NP_000307.1 104
NP_000307.1 485
NP_000307.1 155
NP_000311.2 90
NP_000312.2 255
NP_000312.2 320
NP_000312.2 358
NP_000312.2 445
NP_000312.2 455
NP_000312.2 467
NP_000312.2 552
NP_000312.2 556
NP_000312.2 579
NP_000312.2 787
NP_000312.2 35
NP_000312.2 575
NP_000312.2 637
NP_000312.2 137
NP_000312.2 170
NP_000312.2 313
NP_000312.2 580
NP_000312.2 737
NP_000312.2 748
NP_000312.2 389
NP_000312.2 642
NP_000312.2 341
NP_000312.2 722
NP_000312.2 149
NP_000312.2 563
NP_000312.2 99
NP_000312.2 606
NP_000312.2 749
NP_000312.2 790
NP_000313.2 46
NP_000313.2 316
NP_000313.2 258
NP_000319.1 169
NP_000326.2 1420
NP_000327.2 566
NP_000328.2 165
NP_000328.2 30
NP_000329.2 625
NP_000329.2 245
NP_000331.1 301
NP_000331.1 365
NP_000331.1 287
NP_000331.1 420
NP_000333.1 150
NP_000333.1 330
NP_000335.1 102
NP_000337.1 440
NP_000339.2 227
NP_000339.2 26
NP_000340.2 193
NP_000340.2 258
NP_000340.2 250
NP_000341.2 2030
NP_000341.2 2149
NP_000341.2 408
NP_000341.2 1477
NP_000341.2 294
NP_000341.2 855
NP_000344.1 417
NP_000344.1 57
NP_000344.1 223
NP_000345.2 300
NP_000347.2 911
NP_000347.2 252
NP_000350.1 760
NP_000350.1 582
NP_000353.1 162
NP_000359.1 228
NP_000359.1 245
NP_000359.1 509
NP_000359.1 692
NP_000359.1 786
NP_000359.1 165
NP_000359.1 325
NP_000359.1 655
NP_000359.1 900
NP_000359.1 250
NP_000359.1 289
NP_000359.1 164
NP_000360.2 324
NP_000360.2 546
NP_000363.1 402
NP_000363.1 220
NP_000363.1 178
NP_000363.1 236
NP_000365.3 116
NP_000368.1 13
NP_000368.1 34
NP_000370.2 228
NP_000371.1 207
NP_000371.1 228
NP_000371.1 116
NP_000374.1 139
NP_000374.1 257
NP_000375.2 1333
NP_000375.2 2085
NP_000375.2 2522
NP_000375.2 1477
NP_000375.2 2279
NP_000375.2 1200
NP_000378.1 166
NP_000378.1 4
NP_000378.1 192
NP_000379.2 185
NP_000379.2 648
NP_000379.2 94
NP_000382.3 127
NP_000382.3 208
NP_000382.3 534
NP_000382.3 66
NP_000382.3 104
NP_000383.1 1066
NP_000383.1 967
NP_000385.1 9
NP_000387.1 52
NP_000389.1 160
NP_000389.1 219
NP_000389.1 77
NP_000391.1 726
NP_000392.3 205
NP_000392.3 291
NP_000392.3 255
NP_000395.2 351
NP_000395.2 457
NP_000395.2 57
NP_000396.2 54
NP_000397.1 314
NP_000398.1 46
NP_000401.1 168
NP_000401.1 169
NP_000402.3 665
NP_000402.3 542
NP_000402.3 75
NP_000407.1 149
NP_000410.2 584
NP_000412.3 427
NP_000412.3 434
NP_000415.2 477
NP_000415.2 472
NP_000415.2 5
NP_000416.1 760
NP_000416.1 647
NP_000417.2 1326
NP_000417.2 1549
NP_000417.2 2319
NP_000417.2 2383
NP_000417.2 2578
NP_000417.2 2604
NP_000417.2 2630
NP_000417.2 3085
NP_000417.2 967
NP_000417.2 1240
NP_000417.2 1972
NP_000417.2 988
NP_000417.2 1684
NP_000417.2 175
NP_000417.2 62
NP_000419.1 299
NP_000419.1 548
NP_000419.1 111
NP_000419.1 1619
NP_000421.1 13
NP_000421.1 144
NP_000421.1 273
NP_000421.1 371
NP_000421.1 89
NP_000421.1 8
NP_000421.1 154
NP_000421.1 222
NP_000421.1 244
NP_000421.1 175
NP_000421.1 211
NP_000421.1 135
NP_000421.1 219
NP_000421.1 284
NP_000421.1 225
NP_000421.1 24
NP_000421.1 28
NP_000424.2 102
NP_000424.2 100
NP_000424.2 189
NP_000425.1 377
NP_000425.1 23
NP_000425.1 29
NP_000425.1 390
NP_000426.2 2083
NP_000427.1 283
NP_000430.3 250
NP_000431.2 561
NP_000431.2 583
NP_000435.3 567
NP_000435.3 277
NP_000436.2 2319
NP_000436.2 3029
NP_000436.2 2057
NP_000436.2 305
NP_000439.1 774
NP_000439.1 938
NP_000442.1 195
NP_000442.1 102
NP_000442.1 199
NP_000444.1 272
NP_000444.1 531
NP_000445.1 127
NP_000446.1 132
NP_000446.1 137
NP_000446.1 170
NP_000446.1 293
NP_000446.1 57
NP_000446.1 84
NP_000446.1 240
NP_000446.1 246
NP_000446.1 253
NP_000446.1 36
NP_000448.3 163
NP_000448.3 277
NP_000449.1 177
NP_000449.1 276
NP_000449.1 101
NP_000456.2 112
NP_000456.2 150
NP_000456.2 641
NP_000456.2 100
NP_000456.2 166
NP_000456.2 245
NP_000456.2 564
NP_000456.2 666
NP_000456.2 203
NP_000456.2 316
NP_000456.2 354
NP_000456.2 551
NP_000456.2 756
NP_000456.2 404
NP_000457.1 744
NP_000457.1 1250
NP_000465.1 28
NP_000465.1 71
NP_000465.1 126
NP_000465.1 181
NP_000465.1 123
NP_000465.1 103
NP_000466.2 283
NP_000466.2 37
NP_000466.2 395
NP_000466.2 263
NP_000466.2 171
NP_000466.2 235
NP_000466.2 369
NP_000466.2 197
NP_000466.2 271
NP_000466.2 399
NP_000466.2 91
NP_000467.1 107
NP_000470.2 191
NP_000470.2 382
NP_000472.2 192
NP_000474.2 59
NP_000474.2 85
NP_000476.1 98
NP_000479.1 161
NP_000481.2 98
NP_000481.2 113
NP_000483.3 1102
NP_000483.3 1158
NP_000483.3 1162
NP_000483.3 553
NP_000483.3 709
NP_000483.3 75
NP_000483.3 764
NP_000483.3 785
NP_000483.3 792
NP_000483.3 851
NP_000483.3 276
NP_000483.3 524
NP_000483.3 1238
NP_000483.3 1313
NP_000483.3 1382
NP_000483.3 1411
NP_000483.3 1412
NP_000483.3 1476
NP_000483.3 220
NP_000483.3 39
NP_000483.3 414
NP_000483.3 493
NP_000483.3 525
NP_000483.3 552
NP_000483.3 685
NP_000483.3 890
NP_000483.3 98
NP_000483.3 1104
NP_000483.3 1371
NP_000483.3 193
NP_000483.3 585
NP_000483.3 60
NP_000483.3 7
NP_000483.3 815
NP_000483.3 822
NP_000483.3 827
NP_000483.3 831
NP_000483.3 92
NP_000483.3 27
NP_000483.3 330
NP_000483.3 542
NP_000483.3 550
NP_000483.3 673
NP_000483.3 1254
NP_000483.3 732
NP_000483.3 710
NP_000483.3 716
NP_000483.3 1196
NP_000483.3 1255
NP_000483.3 1455
NP_000483.3 466
NP_000483.3 489
NP_000483.3 4
NP_000483.3 912
NP_000483.3 1089
NP_000483.3 1098
NP_000483.3 1204
NP_000483.3 1282
NP_000483.3 1316
NP_000483.3 277
NP_000483.3 401
NP_000483.3 57
NP_000483.3 846
NP_000483.3 1092
NP_000483.3 122
NP_000483.3 275
NP_000483.3 849
NP_000483.3 913
NP_000484.2 611
NP_000484.2 651
NP_000484.2 628
NP_000484.2 632
NP_000485.3 1226
NP_000485.3 145
NP_000485.3 1023
NP_000485.3 855
NP_000487.1 155
NP_000488.3 116
NP_000488.3 423
NP_000489.3 272
NP_000489.3 255
NP_000492.2 541
NP_000492.2 442
NP_000492.2 272
NP_000492.2 428
NP_000492.2 585
NP_000492.2 604
NP_000492.2 176
NP_000492.2 150
NP_000492.2 206
NP_000492.2 595
NP_000501.1 94
NP_000503.1 473
NP_000503.1 159
NP_000503.1 230
NP_000503.1 520
NP_000506.2 20
NP_000508.1 117
NP_000508.1 24
NP_000509.1 40
NP_000509.1 122
NP_000509.1 44
NP_000509.1 91
NP_000509.1 18
NP_000509.1 62
NP_000509.1 16
NP_000509.1 36
NP_000510.1 38
NP_000511.2 137
NP_000511.2 393
NP_000511.2 26
NP_000511.2 329
NP_000511.2 392
NP_000511.2 180
NP_000512.1 284
NP_000516.3 12
NP_000517.2 18
NP_000517.2 204
NP_000518.1 167
NP_000518.1 231
NP_000518.1 681
NP_000518.1 33
NP_000518.1 60
NP_000518.1 99
NP_000518.1 813
NP_000518.1 188
NP_000518.1 489
NP_000519.2 639
NP_000519.2 643
NP_000520.1 201
NP_000521.2 215
NP_000522.3 141
NP_000522.3 23
NP_000522.3 320
NP_000522.3 92
NP_000522.3 270
NP_000522.3 279
NP_000522.3 32
NP_000522.3 348
NP_000522.3 36
NP_000522.3 69
NP_000522.3 78
NP_000522.3 154
NP_000522.3 234
NP_000522.3 310
NP_000522.3 328
NP_000522.3 52
NP_000522.3 50
NP_000522.3 82
NP_000522.3 144
NP_000522.3 331
NP_000522.3 146
NP_000522.3 164
NP_000522.3 321
NP_000522.3 193
NP_000522.3 265
NP_000522.3 332
NP_000522.3 58
NP_000522.3 167
NP_000523.2 499
NP_000523.2 87
NP_000523.2 94
NP_000523.2 314
NP_000526.1 134
NP_000526.1 315
NP_000526.1 421
NP_000526.1 563
NP_000526.1 628
NP_000526.1 802
NP_000526.1 73
NP_000526.1 233
NP_000526.1 235
NP_000526.1 275
NP_000526.1 30
NP_000526.1 317
NP_000526.1 471
NP_000526.1 643
NP_000526.1 661
NP_000526.1 836
NP_000526.1 433
NP_000526.1 580
NP_000526.1 614
NP_000526.1 647
NP_000526.1 270
NP_000526.1 459
NP_000526.1 255
NP_000529.1 55
NP_000529.1 108
NP_000530.1 344
NP_000530.1 249
NP_000532.2 175
NP_000532.2 193
NP_000532.2 292
NP_000532.2 306
NP_000534.3 443
NP_000534.3 542
NP_000534.3 263
NP_000537.3 196
NP_000537.3 213
NP_000537.3 306
NP_000537.3 342
NP_000537.3 165
NP_000537.3 298
NP_000537.3 325
NP_000537.3 120
NP_000537.3 205
NP_000538.3 540
NP_000539.2 1138
NP_000539.2 1459
NP_000539.2 458
NP_000539.2 505
NP_000539.2 751
NP_000539.2 1440
NP_000539.2 1525
NP_000539.2 1588
NP_000539.2 1724
NP_000539.2 478
NP_000539.2 1366
NP_000539.2 216
NP_000539.2 366
NP_000539.2 420
NP_000539.2 483
NP_000539.2 12
NP_000539.2 1079
NP_000539.2 1060
NP_000539.2 1208
NP_000539.2 441
NP_000539.2 703
NP_000540.2 69
NP_000540.2 32
NP_000541.1 374
NP_000542.1 161
NP_000542.1 52
NP_000542.1 196
NP_000542.1 183
NP_000542.1 88
NP_000542.1 175
NP_000543.2 1659
NP_000543.2 1853
NP_000543.2 2535
NP_000543.2 357
NP_000544.2 1305
NP_000544.2 369
NP_000544.2 1165
NP_000578.2 486
NP_000578.2 728
NP_000619.3 141
NP_000619.3 159
NP_000700.1 322
NP_000700.1 400
NP_000700.1 434
NP_000700.1 438
NP_000724.1 59
NP_000773.2 151
NP_000775.1 231
NP_000775.1 270
NP_000775.1 159
NP_000775.1 249
NP_000775.1 195
NP_000775.1 408
NP_000775.1 284
NP_000775.1 251
NP_000775.1 260
NP_000780.1 496
NP_000780.1 791
NP_000780.1 266
NP_000807.2 136
NP_000807.2 425
NP_000807.2 91
NP_000812.2 374
NP_000814.2 72
NP_000824.1 681
NP_000824.1 218
NP_000824.1 950
NP_000824.1 943
NP_000825.2 559
NP_000834.2 621
NP_000834.2 488
NP_000834.2 708
NP_000847.2 349
NP_000882.1 40
NP_000883.2 113
NP_000883.2 402
NP_000884.1 196
NP_000891.2 29
NP_000892.2 537
NP_000892.2 673
NP_000892.2 947
NP_000892.2 436
NP_000892.2 645
NP_000892.2 163
NP_000892.2 675
NP_000911.2 705
NP_000933.1 151
NP_000956.2 119
NP_000960.2 23
NP_000960.2 222
NP_000960.2 82
NP_000966.2 75
NP_000987.2 102
NP_001001430.1 107
NP_001001430.1 287
NP_001001486.1 468
NP_001002010.1 216
NP_001002010.1 220
NP_001002020.1 192
NP_001002295.1 277
NP_001002295.1 367
NP_001003841.1 240
NP_001005.1 113
NP_001006658.1 545
NP_001006658.1 641
NP_001006659.1 766
NP_001007189.1 239
NP_001007189.1 328
NP_001007189.1 555
NP_001008212.1 398
NP_001008217.1 136
NP_001009944.2 4228
NP_001009944.2 4087
NP_001009944.2 1922
NP_001009944.2 3838
NP_001009944.2 4042
NP_001009944.2 4140
NP_001009944.2 3819
NP_001009994.1 80
NP_001010892.1 490
NP_001010892.1 109
NP_001010892.1 154
NP_001011658.1 131
NP_001011658.1 110
NP_001012.1 53
NP_001013.1 84
NP_001013.1 94
NP_001013.1 33
NP_001013725.2 1136
NP_001013725.2 1150
NP_001013725.2 1256
NP_001013725.2 463
NP_001013725.2 1268
NP_001015877.1 342
NP_001015877.1 8
NP_001015880.1 334
NP_001015880.1 480
NP_001017420.1 169
NP_001017420.1 202
NP_001017420.1 423
NP_001017535.1 30
NP_001017535.1 152
NP_001017535.1 295
NP_001017979.1 137
NP_001018864.2 364
NP_001018864.2 461
NP_001018864.2 489
NP_001018864.2 357
NP_001018864.2 273
NP_001018864.2 346
NP_001019801.3 391
NP_001019801.3 297
NP_001020.2 87
NP_001020.2 19
NP_001020029.1 1756
NP_001020114.1 116
NP_001020278.1 179
NP_001020278.1 398
NP_001020278.1 657
NP_001025006.1 128
NP_001025042.2 101
NP_001025054.1 186
NP_001025054.1 238
NP_001025482.1 200
NP_001026849.1 19
NP_001026851.2 95
NP_001027017.1 74
NP_001028675.1 122
NP_001028732.1 270
NP_001028732.1 109
NP_001029.1 508
NP_001029027.1 81
NP_001029027.1 199
NP_001030.2 573
NP_001030022.1 145
NP_001030022.1 309
NP_001030025.1 884
NP_001030025.1 977
NP_001030333.1 105
NP_001030333.1 51
NP_001032722.1 111
NP_001032722.1 154
NP_001032722.1 438
NP_001033692.2 500
NP_001034230.1 1068
NP_001034230.1 1117
NP_001034230.1 2200
NP_001034230.1 347
NP_001034230.1 788
NP_001034230.1 297
NP_001034230.1 581
NP_001034639.1 115
NP_001034937.1 127
NP_001035022.1 81
NP_001035047.1 103
NP_001035047.1 234
NP_001035047.1 81
NP_001035237.1 266
NP_001035526.1 360
NP_001035703.1 80
NP_001035858.1 209
NP_001035858.1 41
NP_001035858.1 510
NP_001035858.1 81
NP_001035930.1 433
NP_001035957.1 1241
NP_001035957.1 2450
NP_001035957.1 304
NP_001035957.1 1070
NP_001035957.1 1577
NP_001035957.1 209
NP_001035957.1 2699
NP_001035957.1 1928
NP_001035957.1 1947
NP_001035957.1 19
NP_001035957.1 2285
NP_001035957.1 235
NP_001035957.1 863
NP_001036009.1 485
NP_001036167.1 167
NP_001037850.1 18
NP_001037850.1 26
NP_001050.1 275
NP_001070665.1 57
NP_001070962.1 853
NP_001071088.1 22
NP_001071121.1 195
NP_001072983.1 371
NP_001073136.1 249
NP_001073136.1 205
NP_001073136.1 175
NP_001073336.1 119
NP_001073336.1 223
NP_001073883.2 312
NP_001073911.1 200
NP_001073932.1 2838
NP_001073932.1 3355
NP_001073932.1 3901
NP_001073936.1 375
NP_001073945.1 77
NP_001073986.1 1001
NP_001073986.1 768
NP_001073986.1 399
NP_001073991.2 1019
NP_001073991.2 1049
NP_001073991.2 132
NP_001073991.2 520
NP_001073991.2 950
NP_001073991.2 895
NP_001073991.2 875
NP_001076585.1 416
NP_001076585.1 64
NP_001076585.1 374
NP_001077430.1 1102
NP_001077430.1 470
NP_001077430.1 885
NP_001077431.1 157
NP_001077431.1 385
NP_001077431.1 250
NP_001077431.1 471
NP_001077431.1 480
NP_001077431.1 524
NP_001077431.1 500
NP_001077431.1 362
NP_001080.2 1142
NP_001091645.1 181
NP_001092744.1 269
NP_001092744.1 271
NP_001092744.1 280
NP_001092757.1 145
NP_001094896.1 268
NP_001094896.1 86
NP_001094896.1 278
NP_001098713.1 207
NP_001098713.1 839
NP_001098713.1 619
NP_001098713.1 31
NP_001098713.1 414
NP_001098713.1 158
NP_001098713.1 542
NP_001098713.1 166
NP_001101.1 143
NP_001103279.2 261
NP_001103348.1 56
NP_001104026.1 1515
NP_001104026.1 921
NP_001104026.1 182
NP_001104026.1 2385
NP_001104026.1 1711
NP_001104026.1 2632
NP_001104595.1 855
NP_001106849.1 1285
NP_001108220.1 163
NP_001116078.1 174
NP_001116078.1 147
NP_001116229.1 198
NP_001116229.1 276
NP_001116229.1 171
NP_001116427.1 202
NP_001116427.1 329
NP_001116427.1 339
NP_001116427.1 180
NP_001116855.1 976
NP_001116855.1 259
NP_001119577.1 410
NP_001119577.1 242
NP_001120693.1 1278
NP_001120693.1 1546
NP_001120693.1 1819
NP_001120727.1 432
NP_001121173.1 180
NP_001121369.1 132
NP_001121369.1 253
NP_001121369.1 345
NP_001121369.1 872
NP_001121369.1 233
NP_001121371.1 774
NP_001121371.1 349
NP_001121371.1 413
NP_001121557.1 218
NP_001121649.1 434
NP_001121699.1 334
NP_001121897.1 19
NP_001121897.1 97
NP_001121897.1 517
NP_001121897.1 267
NP_001121897.1 314
NP_001121897.1 338
NP_001121897.1 391
NP_001121897.1 480
NP_001121897.1 492
NP_001121897.1 103
NP_001121897.1 131
NP_001121897.1 104
NP_001122306.1 145
NP_001122316.1 1189
NP_001122321.1 215
NP_001123237.1 88
NP_001123237.1 210
NP_001123237.1 151
NP_001123616.1 141
NP_001123616.1 774
NP_001123617.1 124
NP_001123617.1 356
NP_001124450.1 1926
NP_001124450.1 605
NP_001124477.1 226
NP_001127890.1 5
NP_001128137.1 127
NP_001128303.1 329
NP_001128303.1 351
NP_001128303.1 435
NP_001128303.1 506
NP_001128303.1 589
NP_001128303.1 738
NP_001128303.1 423
NP_001128303.1 832
NP_001128303.1 246
NP_001128303.1 221
NP_001128303.1 420
NP_001128303.1 639
NP_001128714.1 148
NP_001129071.1 257
NP_001129470.1 88
NP_001129666.1 432
NP_001130.1 432
NP_001135887.1 39
NP_001135918.1 1874
NP_001135918.1 1710
NP_001135918.1 1762
NP_001136036.1 149
NP_001136036.1 212
NP_001136089.1 23
NP_001136256.1 159
NP_001136272.1 164
NP_001136272.1 685
NP_001136272.1 732
NP_001136272.1 1953
NP_001136272.1 294
NP_001136272.1 2640
NP_001136272.1 2176
NP_001136272.1 2365
NP_001136272.1 2935
NP_001136272.1 3135
NP_001137451.1 220
NP_001137453.1 218
NP_001138551.1 38
NP_001138765.1 524
NP_001138780.1 111
NP_001138792.1 862
NP_001138864.1 231
NP_001138880.1 365
NP_001139133.1 337
NP_001139281.1 7
NP_001139512.1 324
NP_001139512.1 230
NP_001139761.1 368
NP_001139761.1 552
NP_001152759.1 183
NP_001153244.1 125
NP_001155238.1 84
NP_001157704.1 287
NP_001158.2 118
NP_001158184.1 290
NP_001158202.1 120
NP_001159432.1 366
NP_001159579.1 382
NP_001159592.1 249
NP_001159592.1 171
NP_001159608.1 319
NP_001159608.1 1009
NP_001159608.1 539
NP_001160158.1 166
NP_001162.4 1141
NP_001162.4 1164
NP_001162.4 518
NP_001162580.1 90
NP_001162580.1 53
NP_001162580.1 36
NP_001164432.1 977
NP_001164626.1 48
NP_001165464.1 161
NP_001165464.1 219
NP_001165906.1 671
NP_001165906.1 578
NP_001165906.1 470
NP_001166950.1 2
NP_001167461.1 133
NP_001167560.1 589
NP_001167617.1 102
NP_001171478.1 355
NP_001171478.1 568
NP_001171809.1 164
NP_001171809.1 272
NP_001171809.1 85
NP_001171809.1 48
NP_001171809.1 671
NP_001171914.1 1016
NP_001173.2 110
NP_001173.2 408
NP_001177371.1 100
NP_001177716.1 147
NP_001180240.1 108
NP_001180240.1 179
NP_001181927.1 987
NP_001193.2 198
NP_001195.2 147
NP_001195.2 211
NP_001195.2 332
NP_001195.2 873
NP_001195.2 899
NP_001195.2 169
NP_001195.2 433
NP_001195.2 195
NP_001195.2 73
NP_001195.2 282
NP_001195.2 40
NP_001223.2 33
NP_001233.1 8
NP_001255.3 200
NP_001255.3 215
NP_001255.3 142
NP_001255.3 59
NP_001262.3 121
NP_001262.3 1637
NP_001262.3 1679
NP_001262.3 466
NP_001262.3 1641
NP_001262.3 909
NP_001262.3 112
NP_001262.3 1657
NP_001269.3 422
NP_001278.1 555
NP_001288.3 318
NP_001291.3 137
NP_001351.2 151
NP_001360.1 3000
NP_001360.1 3168
NP_001360.1 1450
NP_001360.1 610
NP_001387.2 205
NP_001387.2 255
NP_001387.2 437
NP_001387.2 467
NP_001387.2 104
NP_001390.1 244
NP_001390.1 226
NP_001390.1 23
NP_001390.1 256
NP_001390.1 331
NP_001390.1 321
NP_001390.1 116
NP_001390.1 110
NP_001390.1 274
NP_001390.1 61
NP_001415.1 62
NP_001420.2 1645
NP_001420.2 580
NP_001420.2 648
NP_001420.2 1191
NP_001442.2 75
NP_001444.2 120
NP_001444.2 23
NP_001444.2 47
NP_001448.2 1607
NP_001448.2 2004
NP_001448.2 649
NP_001448.2 818
NP_001448.2 1850
NP_001448.2 2343
NP_001449.3 2710
NP_001469.1 228
NP_001473.1 169
NP_001473.1 260
NP_001473.1 149
NP_001484.1 70
NP_001531.1 175
NP_001547.1 272
NP_001558.3 182
NP_001563.2 421
NP_001616.1 233
NP_001672.1 108
NP_001672.1 894
NP_001683.2 31
NP_001684.2 506
NP_001689.1 197
NP_001689.1 331
NP_001701.2 256
NP_001714.1 1249
NP_001714.1 1124
NP_001726.2 1476
NP_001726.2 19
NP_001728.1 116
NP_001728.1 54
NP_001728.1 427
NP_001744.2 142
NP_001744.2 38
NP_001745.2 287
NP_001750.1 270
NP_001805.3 210
NP_001805.3 286
NP_001805.3 32
NP_001835.3 1036
NP_001835.3 209
NP_001835.3 653
NP_001835.3 932
NP_001835.3 1438
NP_001835.3 64
NP_001835.3 86
NP_001835.3 844
NP_001835.3 642
NP_001835.3 47
NP_001839.2 659
NP_001840.3 366
NP_001840.3 819
NP_001842.3 295
NP_001842.3 507
NP_001857.1 19
NP_001866.2 787
NP_001866.2 44
NP_001867.2 160
NP_001867.2 447
NP_001867.2 100
NP_001867.2 475
NP_001867.2 32
NP_001867.2 498
NP_001867.2 579
NP_001876.1 151
NP_001878.1 220
NP_001895.1 515
NP_001895.1 309
NP_001918.3 212
NP_001933.2 144
NP_001933.2 26
NP_001933.2 201
NP_001934.2 257
NP_001934.2 584
NP_001934.2 772
NP_001934.2 306
NP_001946.3 83
NP_001963.1 187
NP_001974.1 158
NP_001978.1 76
NP_001990.2 175
NP_001990.2 1224
NP_002007.1 715
NP_002046.1 312
NP_002067.1 355
NP_002067.1 390
NP_002078.1 493
NP_002078.1 404
NP_002078.1 125
NP_002078.1 294
NP_002094.2 462
NP_002103.2 317
NP_002171.2 46
NP_002171.2 41
NP_002171.2 236
NP_002176.2 217
NP_002221.1 539
NP_002221.1 24
NP_002232.2 199
NP_002233.2 166
NP_002283.3 964
NP_002283.3 374
NP_002283.3 689
NP_002285.1 293
NP_002290.2 1390
NP_002301.1 597
NP_002303.2 580
NP_002303.2 814
NP_002307.2 221
NP_002307.2 231
NP_002307.2 249
NP_002307.2 82
NP_002326.2 1534
NP_002326.2 428
NP_002326.2 853
NP_002326.2 485
NP_002326.2 10
NP_002326.2 734
NP_002344.2 118
NP_002344.2 207
NP_002344.2 170
NP_002345.2 138
NP_002388.2 189
NP_002388.2 256
NP_002399.1 339
NP_002411.3 1000
NP_002411.3 11
NP_002411.3 882
NP_002411.3 1035
NP_002428.1 124
NP_002428.1 120
NP_002428.1 69
NP_002439.2 193
NP_002439.2 111
NP_002439.2 208
NP_002456.2 318
NP_002464.1 1933
NP_002476.2 43
NP_002476.2 714
NP_002476.2 326
NP_002476.2 344
NP_002476.2 492
NP_002476.2 575
NP_002476.2 281
NP_002476.2 635
NP_002476.2 686
NP_002476.2 706
NP_002476.2 722
NP_002476.2 363
NP_002482.1 70
NP_002486.1 106
NP_002486.1 15
NP_002492.2 190
NP_002492.2 239
NP_002517.1 221
NP_002519.1 90
NP_002520.2 9
NP_002538.1 166
NP_002538.1 62
NP_002569.1 419
NP_002599.1 149
NP_002599.1 145
NP_002606.3 378
NP_002606.3 232
NP_002609.1 234
NP_002612.1 161
NP_002612.1 206
NP_002624.2 503
NP_002628.2 1112
NP_002632.1 412
NP_002632.1 55
NP_002632.1 98
NP_002684.1 873
NP_002684.1 572
NP_002684.1 1210
NP_002734.2 414
NP_002734.2 505
NP_002734.2 423
NP_002759.2 30
NP_002763.2 857
NP_002763.2 261
NP_002763.2 712
NP_002766.1 302
NP_002766.1 370
NP_002825.3 138
NP_002825.3 506
NP_002825.3 99
NP_002854.3 399
NP_002854.3 94
NP_002854.3 649
NP_002869.3 232
NP_002869.3 151
NP_002869.3 183
NP_002869.3 319
NP_002869.3 217
NP_002881.1 285
NP_002881.1 711
NP_002896.2 95
NP_002897.1 155
NP_002959.2 276
NP_002959.2 323
NP_002959.2 419
NP_002959.2 372
NP_002991.2 115
NP_002991.2 27
NP_002991.2 46
NP_002991.2 90
NP_002991.2 176
NP_002991.2 9
NP_002991.2 125
NP_002992.1 133
NP_002992.1 15
NP_002993.1 22
NP_002993.1 38
NP_002993.1 11
NP_002993.1 36
NP_002993.1 32
NP_002993.1 52
NP_002993.1 43
NP_002993.1 5
NP_003026.2 1239
NP_003032.1 440
NP_003042.3 196
NP_003042.3 313
NP_003042.3 328
NP_003063.2 1178
NP_003064.2 12
NP_003064.2 182
NP_003097.1 155
NP_003097.1 177
NP_003097.1 55
NP_003097.1 93
NP_003097.1 82
NP_003097.1 48
NP_003097.1 83
NP_003110.1 470
NP_003110.1 78
NP_003110.1 558
NP_003110.1 559
NP_003115.1 119
NP_003115.1 251
NP_003131.1 2
NP_003131.1 93
NP_003131.1 92
NP_003131.1 107
NP_003131.1 70
NP_003131.1 4
NP_003156.1 122
NP_003156.1 235
NP_003156.1 367
NP_003156.1 388
NP_003156.1 558
NP_003156.1 302
NP_003156.1 555
NP_003163.1 251
NP_003196.1 241
NP_003218.2 105
NP_003218.2 396
NP_003218.2 317
NP_003218.2 250
NP_003226.4 1530
NP_003226.4 296
NP_003226.4 1728
NP_003229.1 195
NP_003231.2 314
NP_003233.4 497
NP_003273.1 156
NP_003274.3 180
NP_003274.3 108
NP_003292.1 17
NP_003313.3 402
NP_003374.3 257
NP_003374.3 448
NP_003375.1 358
NP_003392.1 161
NP_003392.1 225
NP_003392.1 275
NP_003458.1 334
NP_003458.1 343
NP_003458.1 338
NP_003468.2 248
NP_003468.2 411
NP_003485.1 1038
NP_003485.1 1586
NP_003485.1 204
NP_003485.1 89
NP_003485.1 456
NP_003485.1 1278
NP_003485.1 1756
NP_003485.1 1882
NP_003485.1 612
NP_003485.1 771
NP_003485.1 957
NP_003485.1 1632
NP_003485.1 1833
NP_003485.1 264
NP_003485.1 1077
NP_003485.1 1478
NP_003485.1 652
NP_003485.1 1148
NP_003497.2 584
NP_003541.2 649
NP_003551.2 37
NP_003551.2 635
NP_003551.2 173
NP_003551.2 452
NP_003551.2 700
NP_003551.2 790
NP_003564.2 857
NP_003579.3 388
NP_003584.2 255
NP_003602.1 367
NP_003602.1 41
NP_003602.1 890
NP_003602.1 113
NP_003602.1 152
NP_003602.1 210
NP_003602.1 275
NP_003602.1 474
NP_003602.1 83
NP_003602.1 144
NP_003602.1 453
NP_003602.1 291
NP_003602.1 124
NP_003630.1 62
NP_003630.1 403
NP_003630.1 391
NP_003638.1 43
NP_003655.3 302
NP_003655.3 509
NP_003655.3 659
NP_003679.2 106
NP_003679.2 27
NP_003679.2 639
NP_003679.2 681
NP_003679.2 294
NP_003679.2 547
NP_003679.2 692
NP_003679.2 793
NP_003679.2 824
NP_003728.1 835
NP_003733.2 1057
NP_003733.2 575
NP_003750.1 29
NP_003755.2 268
NP_003807.1 164
NP_003807.1 256
NP_003820.2 252
NP_003837.1 22
NP_003840.2 110
NP_003840.2 150
NP_003859.1 179
NP_003859.1 157
NP_003871.1 52
NP_003871.1 331
NP_003887.3 288
NP_003891.1 378
NP_003907.3 52
NP_003907.3 36
NP_003907.3 76
NP_003910.1 102
NP_003910.1 237
NP_003910.1 372
NP_003910.1 97
NP_003912.1 58
NP_003913.3 3250
NP_003986.2 388
NP_003997.1 1051
NP_003997.1 1314
NP_003997.1 1439
NP_003997.1 1459
NP_003997.1 145
NP_003997.1 1577
NP_003997.1 1666
NP_003997.1 1763
NP_003997.1 1844
NP_003997.1 195
NP_003997.1 1967
NP_003997.1 2095
NP_003997.1 2098
NP_003997.1 2553
NP_003997.1 2680
NP_003997.1 2870
NP_003997.1 2905
NP_003997.1 295
NP_003997.1 2982
NP_003997.1 3113
NP_003997.1 3190
NP_003997.1 3345
NP_003997.1 3370
NP_003997.1 3381
NP_003997.1 3391
NP_003997.1 539
NP_003997.1 768
NP_003997.1 2024
NP_003997.1 1041
NP_003997.1 1099
NP_003997.1 1143
NP_003997.1 1194
NP_003997.1 119
NP_003997.1 1373
NP_003997.1 1405
NP_003997.1 1414
NP_003997.1 1469
NP_003997.1 1472
NP_003997.1 1711
NP_003997.1 1712
NP_003997.1 1785
NP_003997.1 1851
NP_003997.1 1852
NP_003997.1 1881
NP_003997.1 189
NP_003997.1 1973
NP_003997.1 2125
NP_003997.1 2264
NP_003997.1 2319
NP_003997.1 2397
NP_003997.1 2632
NP_003997.1 2815
NP_003997.1 2822
NP_003997.1 2886
NP_003997.1 3116
NP_003997.1 3398
NP_003997.1 365
NP_003997.1 421
NP_003997.1 442
NP_003997.1 45
NP_003997.1 489
NP_003997.1 497
NP_003997.1 555
NP_003997.1 60
NP_003997.1 638
NP_003997.1 664
NP_003997.1 673
NP_003997.1 678
NP_003997.1 713
NP_003997.1 778
NP_003997.1 790
NP_003997.1 803
NP_003997.1 807
NP_003997.1 85
NP_003997.1 884
NP_003997.1 920
NP_003997.1 933
NP_003997.1 956
NP_003997.1 986
NP_003997.1 993
NP_003997.1 1026
NP_003997.1 1157
NP_003997.1 1168
NP_003997.1 1178
NP_003997.1 1179
NP_003997.1 1211
NP_003997.1 1536
NP_003997.1 1579
NP_003997.1 1784
NP_003997.1 1821
NP_003997.1 1925
NP_003997.1 1980
NP_003997.1 2076
NP_003997.1 2315
NP_003997.1 2369
NP_003997.1 2468
NP_003997.1 250
NP_003997.1 2591
NP_003997.1 2894
NP_003997.1 3288
NP_003997.1 338
NP_003997.1 3502
NP_003997.1 350
NP_003997.1 739
NP_003997.1 772
NP_003997.1 827
NP_003997.1 931
NP_003997.1 480
NP_003997.1 67
NP_003997.1 1936
NP_003997.1 2690
NP_003997.1 3471
NP_003997.1 939
NP_003997.1 985
NP_003997.1 1008
NP_003997.1 1042
NP_003997.1 1280
NP_003997.1 1615
NP_003997.1 1891
NP_003997.1 2114
NP_003997.1 2328
NP_003997.1 634
NP_003997.1 770
NP_003997.1 871
NP_003997.1 919
NP_003997.1 1020
NP_003997.1 1788
NP_003997.1 191
NP_003997.1 3066
NP_003997.1 429
NP_003997.1 629
NP_003997.1 1029
NP_003997.1 1063
NP_003997.1 112
NP_003997.1 163
NP_003997.1 1956
NP_003997.1 2302
NP_003997.1 2410
NP_003997.1 2561
NP_003997.1 2585
NP_003997.1 2606
NP_003997.1 2786
NP_003997.1 3284
NP_003997.1 3
NP_003997.1 463
NP_003997.1 561
NP_003997.1 651
NP_003997.1 812
NP_003997.1 1880
NP_003997.1 1995
NP_003997.1 2000
NP_003997.1 205
NP_003997.1 3072
NP_003997.1 3326
NP_003997.1 828
NP_003997.1 997
NP_004026.2 148
NP_004055.1 76
NP_004061.3 260
NP_004076.1 80
NP_004076.1 34
NP_004076.1 38
NP_004076.1 24
NP_004159.2 75
NP_004174.1 200
NP_004174.1 29
NP_004178.2 694
NP_004178.2 724
NP_004178.2 1040
NP_004178.2 162
NP_004179.3 287
NP_004202.2 630
NP_004202.2 377
NP_004230.2 264
NP_004238.3 924
NP_004240.2 189
NP_004264.2 330
NP_004264.2 201
NP_004269.1 218
NP_004276.2 316
NP_004300.1 120
NP_004311.1 198
NP_004311.1 675
NP_004319.1 291
NP_004319.1 56
NP_004351.1 335
NP_004351.1 598
NP_004351.1 63
NP_004351.1 383
NP_004351.1 641
NP_004351.1 699
NP_004351.1 24
NP_004351.1 261
NP_004351.1 26
NP_004351.1 763
NP_004351.1 236
NP_004351.1 20
NP_004351.1 341
NP_004355.2 50
NP_004357.3 309
NP_004357.3 653
NP_004357.3 796
NP_004357.3 570
NP_004360.2 2061
NP_004360.2 465
NP_004360.2 59
NP_004360.2 1957
NP_004371.2 1360
NP_004371.2 386
NP_004371.2 424
NP_004371.2 845
NP_004371.2 106
NP_004371.2 1104
NP_004371.2 1113
NP_004371.2 1146
NP_004371.2 1349
NP_004371.2 136
NP_004371.2 1941
NP_004371.2 200
NP_004371.2 2030
NP_004371.2 355
NP_004371.2 357
NP_004371.2 931
NP_004371.2 96
NP_004371.2 1205
NP_004371.2 318
NP_004371.2 1676
NP_004371.2 419
NP_004371.2 1466
NP_004378.1 170
NP_004378.1 198
NP_004378.1 256
NP_004406.2 1269
NP_004406.2 1352
NP_004406.2 1400
NP_004406.2 1738
NP_004406.2 1934
NP_004406.2 2160
NP_004406.2 2166
NP_004406.2 2284
NP_004406.2 809
NP_004406.2 1321
NP_004406.2 331
NP_004406.2 51
NP_004406.2 664
NP_004406.2 873
NP_004406.2 882
NP_004406.2 537
NP_004406.2 296
NP_004416.2 243
NP_004416.2 53
NP_004416.2 276
NP_004416.2 346
NP_004420.1 66
NP_004420.1 166
NP_004420.1 37
NP_004433.2 723
NP_004438.3 30
NP_004444.2 412
NP_004444.2 603
NP_004454.2 656
NP_004454.2 490
NP_004454.2 59
NP_004454.2 429
NP_004456.1 193
NP_004456.1 137
NP_004473.2 162
NP_004473.2 481
NP_004473.2 592
NP_004473.2 322
NP_004475.1 199
NP_004475.1 387
NP_004510.1 227
NP_004514.2 387
NP_004514.2 470
NP_004514.2 146
NP_004516.2 3399
NP_004516.2 365
NP_004518.1 84
NP_004551.2 119
NP_004551.2 205
NP_004551.2 442
NP_004551.2 502
NP_004551.2 720
NP_004551.2 749
NP_004551.2 755
NP_004553.2 311
NP_004553.2 453
NP_004556.1 185
NP_004563.2 355
NP_004563.2 651
NP_004563.2 79
NP_004563.2 416
NP_004563.2 133
NP_004563.2 173
NP_004563.2 617
NP_004563.2 638
NP_004563.2 619
NP_004563.2 667
NP_004563.2 92
NP_004563.2 602
NP_004563.2 123
NP_004563.2 221
NP_004563.2 589
NP_004599.2 282
NP_004605.4 254
NP_004605.4 125
NP_004605.4 45
NP_004605.4 141
NP_004606.2 218
NP_004612.2 874
NP_004619.3 579
NP_004619.3 559
NP_004620.1 356
NP_004620.1 105
NP_004637.1 1109
NP_004637.1 1160
NP_004646.3 656
NP_004646.3 706
NP_004646.3 663
NP_004647.1 267
NP_004647.1 684
NP_004713.2 338
NP_004728.1 368
NP_004741.1 277
NP_004741.1 180
NP_004741.1 368
NP_004811.1 388
NP_004811.1 275
NP_004817.2 333
NP_004817.2 550
NP_004821.2 1330
NP_004827.4 398
NP_004827.4 332
NP_004928.2 138
NP_004950.2 16
NP_004950.2 51
NP_004951.1 495
NP_004951.1 290
NP_004983.1 168
NP_004983.1 186
NP_004983.1 198
NP_004983.1 255
NP_004983.1 270
NP_004983.1 453
NP_004983.1 128
NP_004983.1 16
NP_004983.1 170
NP_004983.1 19
NP_004983.1 208
NP_004983.1 244
NP_004983.1 262
NP_004983.1 297
NP_004983.1 406
NP_004983.1 10
NP_004983.1 205
NP_004983.1 394
NP_004983.1 397
NP_004983.1 455
NP_004983.1 92
NP_004983.1 138
NP_004983.1 144
NP_004983.1 175
NP_004983.1 177
NP_004983.1 180
NP_004983.1 200
NP_004983.1 22
NP_004983.1 254
NP_004983.1 256
NP_004983.1 267
NP_004983.1 289
NP_004983.1 363
NP_004983.1 204
NP_004983.1 229
NP_004983.1 360
NP_004983.1 373
NP_004983.1 49
NP_004983.1 65
NP_004983.1 68
NP_004983.1 104
NP_004983.1 141
NP_004990.3 1166
NP_004990.3 276
NP_004990.3 849
NP_004997.4 557
NP_005008.2 283
NP_005036.2 1863
NP_005036.2 1731
NP_005046.2 269
NP_005085.2 168
NP_005088.1 474
NP_005092.1 55
NP_005092.1 127
NP_005096.1 163
NP_005111.2 2105
NP_005126.1 1083
NP_005132.2 47
NP_005135.2 613
NP_005135.2 1176
NP_005139.1 57
NP_005140.1 286
NP_005174.2 82
NP_005174.2 895
NP_005174.2 969
NP_005179.2 102
NP_005189.2 308
NP_005189.2 39
NP_005189.2 270
NP_005202.2 877
NP_005204.1 58
NP_005204.1 86
NP_005204.1 22
NP_005205.2 51
NP_005205.2 35
NP_005206.2 275
NP_005206.2 126
NP_005212.1 39
NP_005238.1 104
NP_005238.1 50
NP_005240.3 196
NP_005240.3 223
NP_005240.3 46
NP_005240.3 73
NP_005240.3 86
NP_005240.3 11
NP_005240.3 225
NP_005240.3 255
NP_005240.3 308
NP_005240.3 208
NP_005240.3 217
NP_005240.3 254
NP_005240.3 400
NP_005240.3 416
NP_005242.1 99
NP_005248.2 363
NP_005248.2 238
NP_005253.3 125
NP_005257.2 49
NP_005261.2 380
NP_005261.2 441
NP_005318.3 236
NP_005324.3 197
NP_005331.1 62
NP_005350.1 135
NP_005350.1 445
NP_005350.1 515
NP_005350.1 180
NP_005350.1 388
NP_005350.1 448
NP_005350.1 449
NP_005350.1 534
NP_005350.1 358
NP_005350.1 146
NP_005350.1 381
NP_005350.1 178
NP_005350.1 101
NP_005350.1 398
NP_005350.1 509
NP_005350.1 412
NP_005350.1 413
NP_005364.1 186
NP_005364.1 491
NP_005369.2 73
NP_005369.2 77
NP_005404.1 129
NP_005410.1 612
NP_005420.1 210
NP_005421.1 189
NP_005421.1 295
NP_005439.2 211
NP_005441.1 110
NP_005441.1 129
NP_005482.2 726
NP_005482.2 270
NP_005482.2 197
NP_005493.2 573
NP_005497.1 121
NP_005497.1 288
NP_005497.1 178
NP_005506.3 259
NP_005506.3 282
NP_005506.3 164
NP_005513.1 26
NP_005513.1 28
NP_005526.1 32
NP_005526.1 376
NP_005534.2 73
NP_005537.3 588
NP_005550.2 185
NP_005553.2 245
NP_005553.2 95
NP_005553.2 553
NP_005553.2 355
NP_005563.1 225
NP_005568.2 37
NP_005572.2 121
NP_005572.2 231
NP_005572.2 237
NP_005582.1 364
NP_005582.1 572
NP_005582.1 576
NP_005582.1 633
NP_005582.1 170
NP_005582.1 506
NP_005594.1 602
NP_005594.1 665
NP_005600.1 50
NP_005600.1 541
NP_005620.1 514
NP_005621.2 104
NP_005631.1 611
NP_005661.1 241
NP_005661.1 56
NP_005667.2 412
NP_005668.2 282
NP_005668.2 315
NP_005668.2 214
NP_005668.2 240
NP_005668.2 169
NP_005673.3 476
NP_005673.3 96
NP_005673.3 4
NP_005673.3 657
NP_005673.3 511
NP_005699.1 234
NP_005700.2 31
NP_005717.3 286
NP_005723.2 1093
NP_005723.2 1185
NP_005723.2 1200
NP_005723.2 138
NP_005723.2 215
NP_005723.2 413
NP_005723.2 465
NP_005723.2 941
NP_005723.2 302
NP_005723.2 839
NP_005723.2 653
NP_005736.3 33
NP_005754.2 642
NP_005758.2 155
NP_005777.3 241
NP_005841.1 336
NP_005841.1 209
NP_005841.1 65
NP_005841.1 151
NP_005848.2 41
NP_005848.2 239
NP_005848.2 450
NP_005850.1 186
NP_005850.1 266
NP_005850.1 264
NP_005850.1 121
NP_005850.1 261
NP_005867.3 1426
NP_005867.3 2233
NP_005870.2 185
NP_005872.2 156
NP_005899.3 426
NP_005899.3 83
NP_005903.2 287
NP_005924.2 745
NP_005948.3 183
NP_005948.3 561
NP_005948.3 599
NP_005991.1 407
NP_005996.2 42
NP_005996.2 226
NP_005996.2 819
NP_005996.2 752
NP_005996.2 790
NP_005996.2 648
NP_005996.2 291
NP_006000.2 408
NP_006006.3 1335
NP_006006.3 920
NP_006008.1 576
NP_006008.1 519
NP_006010.2 464
NP_006022.3 1923
NP_006022.3 2918
NP_006022.3 2973
NP_006022.3 490
NP_006022.3 1037
NP_006022.3 1154
NP_006022.3 1674
NP_006022.3 1860
NP_006022.3 220
NP_006050.3 386
NP_006064.2 205
NP_006109.2 86
NP_006109.2 190
NP_006138.1 393
NP_006138.1 49
NP_006138.1 92
NP_006138.1 379
NP_006149.2 421
NP_006149.2 140
NP_006149.2 210
NP_006185.1 114
NP_006195.3 276
NP_006195.3 819
NP_006196.1 12
NP_006199.2 893
NP_006199.2 261
NP_006209.2 632
NP_006216.2 416
NP_006252.3 99
NP_006252.3 194
NP_006260.1 677
NP_006260.1 679
NP_006260.1 1673
NP_006273.1 117
NP_006281.1 271
NP_006281.1 227
NP_006293.2 124
NP_006297.2 183
NP_006320.2 391
NP_006362.1 276
NP_006362.1 40
NP_006362.1 187
NP_006415.2 76
NP_006423.1 47
NP_006423.1 146
NP_006423.1 45
NP_006423.1 118
NP_006423.1 20
NP_006437.3 253
NP_006437.3 580
NP_006483.2 181
NP_006484.1 199
NP_006484.1 352
NP_006484.1 39
NP_006484.1 75
NP_006485.2 183
NP_006485.2 424
NP_006493.1 126
NP_006493.1 373
NP_006493.1 306
NP_006507.2 330
NP_006507.2 242
NP_006507.2 250
NP_006507.2 283
NP_006507.2 456
NP_006507.2 424
NP_006507.2 432
NP_006507.2 449
NP_006554.1 288
NP_006554.1 292
NP_006570.1 110
NP_006570.1 63
NP_006570.1 175
NP_006570.1 102
NP_006570.1 129
NP_006570.1 196
NP_006570.1 29
NP_006570.1 61
NP_006570.1 160
NP_006571.1 149
NP_006571.1 275
NP_006571.1 117
NP_006571.1 277
NP_006603.2 731
NP_006633.1 161
NP_006633.1 227
NP_006633.1 189
NP_006648.1 536
NP_006653.2 2435
NP_006653.2 2444
NP_006653.2 2334
NP_006653.2 2665
NP_006717.2 1683
NP_006717.2 678
NP_006717.2 59
NP_006726.1 235
NP_006756.2 55
NP_006756.2 331
NP_006757.2 1024
NP_006757.2 1129
NP_006763.2 143
NP_006763.2 579
NP_006763.2 138
NP_006837.2 790
NP_008822.2 157
NP_008822.2 134
NP_008823.1 30
NP_008846.2 120
NP_008846.2 26
NP_008846.2 151
NP_008872.1 250
NP_008872.1 377
NP_008872.1 189
NP_008872.1 251
NP_008872.1 207
NP_008872.1 313
NP_008872.1 83
NP_008877.1 627
NP_008877.1 639
NP_008881.2 555
NP_008881.2 356
NP_008927.1 162
NP_008927.1 250
NP_008927.1 358
NP_008966.1 313
NP_008966.1 174
NP_008986.2 140
NP_008986.2 1336
NP_008986.2 944
NP_008990.2 259
NP_009006.2 234
NP_009006.2 213
NP_009034.2 59
NP_009102.3 265
NP_009102.3 514
NP_009102.3 622
NP_009102.3 303
NP_009102.3 385
NP_009102.3 721
NP_009125.1 137
NP_009125.1 519
NP_009125.1 95
NP_009125.1 29
NP_009125.1 51
NP_009125.1 239
NP_009125.1 452
NP_009125.1 93
NP_009125.1 337
NP_009125.1 404
NP_009125.1 72
NP_009145.1 58
NP_009185.2 204
NP_009185.2 164
NP_009185.2 331
NP_009198.4 94
NP_009198.4 576
NP_009198.4 248
NP_009225.1 521
NP_009225.1 1203
NP_009225.1 131
NP_009225.1 1443
NP_009225.1 1737
NP_009225.1 1751
NP_009225.1 365
NP_009225.1 1103
NP_009225.1 1847
NP_009225.1 274
NP_009225.1 47
NP_009225.1 64
NP_009225.1 801
NP_009225.1 944
NP_009225.1 1090
NP_009225.1 1096
NP_009225.1 1111
NP_009225.1 1118
NP_009225.1 1135
NP_009225.1 1144
NP_009225.1 1182
NP_009225.1 1200
NP_009225.1 1240
NP_009225.1 1273
NP_009225.1 1281
NP_009225.1 1299
NP_009225.1 12
NP_009225.1 1313
NP_009225.1 1323
NP_009225.1 1331
NP_009225.1 1359
NP_009225.1 1396
NP_009225.1 139
NP_009225.1 1401
NP_009225.1 1408
NP_009225.1 1420
NP_009225.1 1447
NP_009225.1 1458
NP_009225.1 1518
NP_009225.1 1537
NP_009225.1 1538
NP_009225.1 1604
NP_009225.1 1612
NP_009225.1 169
NP_009225.1 172
NP_009225.1 1747
NP_009225.1 1785
NP_009225.1 317
NP_009225.1 356
NP_009225.1 491
NP_009225.1 494
NP_009225.1 526
NP_009225.1 538
NP_009225.1 541
NP_009225.1 544
NP_009225.1 54
NP_009225.1 563
NP_009225.1 60
NP_009225.1 667
NP_009225.1 687
NP_009225.1 74
NP_009225.1 759
NP_009225.1 780
NP_009225.1 804
NP_009225.1 81
NP_009225.1 855
NP_009225.1 895
NP_009225.1 921
NP_009225.1 934
NP_009225.1 957
NP_009225.1 975
NP_009225.1 1017
NP_009225.1 1033
NP_009225.1 1038
NP_009225.1 1053
NP_009225.1 1060
NP_009225.1 1107
NP_009225.1 1114
NP_009225.1 1134
NP_009225.1 1161
NP_009225.1 1221
NP_009225.1 1222
NP_009225.1 1250
NP_009225.1 1302
NP_009225.1 1339
NP_009225.1 1352
NP_009225.1 1353
NP_009225.1 1358
NP_009225.1 1367
NP_009225.1 1373
NP_009225.1 1375
NP_009225.1 143
NP_009225.1 1494
NP_009225.1 1535
NP_009225.1 1540
NP_009225.1 1541
NP_009225.1 1661
NP_009225.1 1683
NP_009225.1 1694
NP_009225.1 1725
NP_009225.1 1754
NP_009225.1 1781
NP_009225.1 1817
NP_009225.1 1836
NP_009225.1 255
NP_009225.1 29
NP_009225.1 349
NP_009225.1 352
NP_009225.1 368
NP_009225.1 418
NP_009225.1 445
NP_009225.1 597
NP_009225.1 624
NP_009225.1 638
NP_009225.1 649
NP_009225.1 673
NP_009225.1 686
NP_009225.1 720
NP_009225.1 730
NP_009225.1 732
NP_009225.1 733
NP_009225.1 755
NP_009225.1 765
NP_009225.1 797
NP_009225.1 849
NP_009225.1 84
NP_009225.1 879
NP_009225.1 904
NP_009225.1 908
NP_009225.1 914
NP_009225.1 1492
NP_009225.1 1560
NP_009225.1 484
NP_009225.1 813
NP_009225.1 1080
NP_009225.1 1086
NP_009225.1 1133
NP_009225.1 1209
NP_009225.1 1230
NP_009225.1 1351
NP_009225.1 1365
NP_009225.1 1676
NP_009225.1 283
NP_009225.1 290
NP_009225.1 431
NP_009225.1 474
NP_009225.1 598
NP_009225.1 639
NP_009225.1 63
NP_009225.1 702
NP_009225.1 974
NP_009225.1 999
NP_009225.1 1171
NP_009225.1 1207
NP_009225.1 1290
NP_009225.1 1322
NP_009225.1 1452
NP_009225.1 1601
NP_009225.1 1667
NP_009225.1 1690
NP_009225.1 1727
NP_009225.1 338
NP_009225.1 381
NP_009225.1 443
NP_009225.1 467
NP_009225.1 583
NP_009225.1 607
NP_009225.1 614
NP_009225.1 654
NP_009225.1 679
NP_009225.1 739
NP_009225.1 865
NP_009225.1 893
NP_009225.1 1007
NP_009225.1 1009
NP_009225.1 1130
NP_009225.1 1262
NP_009225.1 1298
NP_009225.1 1383
NP_009225.1 1457
NP_009225.1 1496
NP_009225.1 1503
NP_009225.1 1796
NP_009225.1 267
NP_009225.1 398
NP_009225.1 405
NP_009225.1 451
NP_009225.1 510
NP_009225.1 713
NP_009225.1 770
NP_009225.1 864
NP_009225.1 868
NP_009225.1 955
NP_009225.1 988
NP_009225.1 1508
NP_009225.1 1712
NP_009225.1 1718
NP_009225.1 1782
NP_009225.1 1815
NP_009225.1 1837
NP_009225.1 321
NP_009225.1 353
NP_009225.1 372
NP_009225.1 101
NP_009225.1 1113
NP_009225.1 130
NP_009225.1 1463
NP_009225.1 1666
NP_009225.1 1703
NP_009225.1 1845
NP_009225.1 1853
NP_009225.1 261
NP_009225.1 422
NP_009225.1 777
NP_009225.1 856
NP_009225.1 978
NP_036214.2 112
NP_036252.1 612
NP_036292.2 22
NP_036292.2 435
NP_036292.2 519
NP_036311.3 498
NP_036318.1 240
NP_036335.1 99
NP_036335.1 34
NP_036345.2 187
NP_036361.1 149
NP_036361.1 29
NP_036365.1 881
NP_036407.1 10
NP_036425.1 341
NP_036462.2 1797
NP_036462.2 1357
NP_036462.2 1268
NP_036462.2 1298
NP_036470.1 140
NP_036520.1 78
NP_036546.2 1213
NP_036546.2 1029
NP_036546.2 478
NP_036566.1 15
NP_036580.2 152
NP_036584.1 144
NP_036584.1 194
NP_036584.1 164
NP_036595.2 63
NP_036595.2 102
NP_036595.2 765
NP_036595.2 442
NP_036604.2 188
NP_036604.2 192
NP_037378.1 107
NP_037407.4 2609
NP_037428.3 127
NP_037428.3 562
NP_037428.3 554
NP_037466.2 74
NP_037467.2 99
NP_037514.2 473
NP_037514.2 638
NP_037514.2 647
NP_037543.1 9
NP_037543.1 183
NP_038463.2 147
NP_038463.2 303
NP_054747.2 12
NP_054762.2 186
NP_054762.2 165
NP_054799.4 434
NP_054799.4 842
NP_054799.4 686
NP_054831.2 624
NP_054831.2 853
NP_054831.2 351
NP_054831.2 565
NP_054831.2 1105
NP_054859.2 17
NP_054859.2 34
NP_054859.2 378
NP_054859.2 848
NP_054878.5 274
NP_055023.2 45
NP_055054.1 183
NP_055059.2 225
NP_055059.2 795
NP_055066.1 184
NP_055066.1 360
NP_055066.1 605
NP_055066.1 601
NP_055066.1 225
NP_055069.1 340
NP_055086.1 487
NP_055086.1 459
NP_055134.2 655
NP_055134.2 855
NP_055147.1 37
NP_055147.1 72
NP_055147.1 59
NP_055154.3 284
NP_055178.3 2502
NP_055178.3 3636
NP_055178.3 4054
NP_055196.2 828
NP_055240.2 603
NP_055240.2 899
NP_055240.2 907
NP_055240.2 837
NP_055310.1 129
NP_055310.1 17
NP_055325.2 3542
NP_055440.1 138
NP_055454.1 147
NP_055454.1 751
NP_055454.1 936
NP_055494.2 81
NP_055529.2 1331
NP_055595.2 1445
NP_055595.2 1573
NP_055610.1 302
NP_055610.1 343
NP_055610.1 549
NP_055610.1 695
NP_055610.1 921
NP_055610.1 583
NP_055610.1 269
NP_055610.1 275
NP_055610.1 461
NP_055610.1 901
NP_055610.1 94
NP_055610.1 626
NP_055610.1 369
NP_055610.1 426
NP_055610.1 965
NP_055610.1 1046
NP_055610.1 225
NP_055610.1 327
NP_055610.1 852
NP_055610.1 220
NP_055610.1 310
NP_055612.2 320
NP_055612.2 457
NP_055628.1 709
NP_055637.2 205
NP_055647.2 684
NP_055660.1 183
NP_055660.1 381
NP_055689.1 752
NP_055690.1 594
NP_055733.2 69
NP_055744.2 228
NP_055761.2 431
NP_055761.2 473
NP_055771.4 576
NP_055771.4 525
NP_055782.3 749
NP_055800.2 678
NP_055855.2 988
NP_055861.3 1363
NP_055861.3 868
NP_055861.3 343
NP_055887.3 543
NP_055887.3 1118
NP_055917.1 658
NP_055917.1 779
NP_055917.1 793
NP_055917.1 790
NP_055922.1 211
NP_055922.1 177
NP_055929.1 782
NP_055954.1 107
NP_055954.1 311
NP_055990.1 901
NP_055990.1 294
NP_055990.1 608
NP_056029.2 516
NP_056062.1 758
NP_056062.1 936
NP_056080.1 239
NP_056080.1 283
NP_056087.2 1177
NP_056087.2 805
NP_056087.2 684
NP_056126.1 489
NP_056126.1 383
NP_056146.1 117
NP_056153.2 404
NP_056153.2 965
NP_056153.2 733
NP_056153.2 925
NP_056153.2 1028
NP_056154.1 719
NP_056161.2 1438
NP_056161.2 1808
NP_056161.2 493
NP_056161.2 1394
NP_056167.1 144
NP_056199.2 1149
NP_056199.2 1814
NP_056199.2 45
NP_056199.2 2443
NP_056199.2 2211
NP_056199.2 1504
NP_056199.2 2234
NP_056199.2 305
NP_056199.2 195
NP_056199.2 2349
NP_056201.2 233
NP_056219.3 423
NP_056219.3 778
NP_056219.3 103
NP_056289.2 145
NP_056289.2 164
NP_056289.2 442
NP_056289.2 149
NP_056289.2 548
NP_056321.2 111
NP_056321.2 132
NP_056321.2 161
NP_056321.2 73
NP_056321.2 140
NP_056321.2 200
NP_056321.2 203
NP_056375.2 366
NP_056375.2 557
NP_056375.2 857
NP_056375.2 753
NP_056375.2 178
NP_056375.2 243
NP_056375.2 210
NP_056375.2 229
NP_056415.1 352
NP_056415.1 159
NP_056442.2 136
NP_056442.2 22
NP_056444.3 425
NP_056444.3 205
NP_056446.4 293
NP_056446.4 443
NP_056449.1 90
NP_056449.1 84
NP_056449.1 200
NP_056477.1 1303
NP_056477.1 906
NP_056480.1 312
NP_056480.1 478
NP_056517.1 250
NP_056517.1 54
NP_056528.2 174
NP_056528.2 327
NP_056528.2 284
NP_056528.2 318
NP_056979.1 6
NP_056980.2 323
NP_057006.1 253
NP_057006.1 302
NP_057075.1 208
NP_057090.2 33
NP_057110.3 108
NP_057110.3 67
NP_057119.2 141
NP_057122.2 218
NP_057122.2 62
NP_057149.1 111
NP_057207.2 293
NP_057240.3 426
NP_057240.3 482
NP_057240.3 276
NP_057264.3 286
NP_057323.3 2923
NP_057323.3 1229
NP_057323.3 1105
NP_057323.3 2601
NP_057323.3 3379
NP_057323.3 1975
NP_057331.2 1088
NP_057331.2 906
NP_057331.2 964
NP_057331.2 212
NP_057361.3 145
NP_057386.2 419
NP_057425.3 1116
NP_057425.3 1246
NP_057425.3 2150
NP_057425.3 321
NP_057425.3 493
NP_057425.3 1616
NP_057425.3 1854
NP_057427.3 2898
NP_057427.3 582
NP_057440.2 217
NP_057457.1 54
NP_057465.1 219
NP_057518.1 974
NP_057653.3 351
NP_057653.3 293
NP_057700.3 426
NP_057936.1 175
NP_057936.1 118
NP_058625.2 32
NP_058637.1 238
NP_059129.3 1043
NP_060004.3 783
NP_060004.3 802
NP_060017.1 232
NP_060035.2 136
NP_060035.2 276
NP_060035.2 478
NP_060087.3 1107
NP_060087.3 1555
NP_060121.3 621
NP_060121.3 725
NP_060123.3 132
NP_060123.3 16
NP_060132.3 474
NP_060132.3 56
NP_060132.3 590
NP_060141.3 271
NP_060141.3 288
NP_060141.3 263
NP_060225.4 227
NP_060225.4 372
NP_060233.3 132
NP_060247.2 282
NP_060250.2 1494
NP_060250.2 157
NP_060250.2 1820
NP_060250.2 2053
NP_060250.2 2284
NP_060250.2 2418
NP_060250.2 2631
NP_060250.2 2653
NP_060250.2 494
NP_060250.2 947
NP_060250.2 1440
NP_060250.2 1599
NP_060250.2 1675
NP_060250.2 364
NP_060250.2 457
NP_060250.2 489
NP_060250.2 1271
NP_060250.2 1851
NP_060250.2 2177
NP_060250.2 939
NP_060250.2 416
NP_060250.2 2332
NP_060250.2 2685
NP_060250.2 978
NP_060250.2 1727
NP_060250.2 1806
NP_060250.2 881
NP_060261.2 158
NP_060283.3 187
NP_060297.1 10
NP_060345.2 117
NP_060345.2 264
NP_060352.1 72
NP_060352.1 221
NP_060360.3 1200
NP_060360.3 1974
NP_060360.3 2351
NP_060360.3 502
NP_060360.3 971
NP_060360.3 2764
NP_060360.3 3630
NP_060360.3 1491
NP_060360.3 2385
NP_060360.3 3749
NP_060360.3 2982
NP_060360.3 1652
NP_060360.3 3818
NP_060360.3 864
NP_060360.3 2997
NP_060420.2 321
NP_060420.2 449
NP_060420.2 439
NP_060420.2 651
NP_060420.2 1033
NP_060420.2 1118
NP_060476.2 240
NP_060483.3 661
NP_060545.3 382
NP_060546.2 557
NP_060546.2 658
NP_060546.2 892
NP_060552.4 550
NP_060552.4 896
NP_060570.2 276
NP_060570.2 538
NP_060592.2 263
NP_060592.2 425
NP_060597.4 251
NP_060599.1 174
NP_060599.1 157
NP_060606.3 1019
NP_060606.3 117
NP_060606.3 1271
NP_060606.3 1599
NP_060606.3 1745
NP_060606.3 2078
NP_060606.3 2700
NP_060606.3 3031
NP_060606.3 3064
NP_060606.3 3107
NP_060606.3 3152
NP_060606.3 3233
NP_060606.3 3244
NP_060606.3 3281
NP_060606.3 3304
NP_060606.3 3354
NP_060606.3 3390
NP_060606.3 797
NP_060606.3 931
NP_060606.3 980
NP_060606.3 1732
NP_060606.3 2538
NP_060606.3 2609
NP_060606.3 2632
NP_060606.3 2673
NP_060606.3 2890
NP_060606.3 2902
NP_060606.3 3060
NP_060606.3 664
NP_060606.3 1266
NP_060606.3 456
NP_060606.3 1063
NP_060606.3 2758
NP_060606.3 3035
NP_060606.3 3080
NP_060606.3 3199
NP_060606.3 1176
NP_060606.3 1237
NP_060606.3 3186
NP_060606.3 1277
NP_060606.3 1326
NP_060606.3 1358
NP_060606.3 2968
NP_060606.3 989
NP_060606.3 1109
NP_060606.3 1712
NP_060606.3 2063
NP_060606.3 2587
NP_060606.3 3164
NP_060606.3 3263
NP_060606.3 3353
NP_060609.2 8
NP_060704.2 100
NP_060708.1 137
NP_060708.1 281
NP_060708.1 173
NP_060719.4 1403
NP_060719.4 1558
NP_060719.4 1743
NP_060719.4 1516
NP_060719.4 234
NP_060719.4 82
NP_060767.2 401
NP_060814.4 25
NP_060814.4 410
NP_060814.4 444
NP_060859.4 31
NP_060888.2 108
NP_060888.2 395
NP_060888.2 85
NP_060889.1 240
NP_060889.1 161
NP_060914.2 93
NP_060921.3 1150
NP_060921.3 657
NP_060921.3 447
NP_060921.3 529
NP_060944.3 76
NP_060944.3 18
NP_060956.1 164
NP_060956.1 77
NP_060958.2 62
NP_061138.3 438
NP_061138.3 532
NP_061154.1 50
NP_061169.2 590
NP_061183.2 308
NP_061326.1 60
NP_061337.1 144
NP_061337.1 957
NP_061764.2 167
NP_061838.1 33
NP_061838.1 44
NP_061838.1 78
NP_061845.2 125
NP_061845.2 163
NP_061845.2 194
NP_061845.2 31
NP_061905.2 670
NP_061905.2 595
NP_061939.3 1042
NP_061939.3 638
NP_061947.1 558
NP_061947.1 554
NP_061982.3 396
NP_061982.3 5
NP_063945.2 627
NP_064455.1 22
NP_064551.3 281
NP_064551.3 372
NP_064551.3 69
NP_064569.3 564
NP_064569.3 717
NP_064632.2 348
NP_064708.1 244
NP_064716.2 315
NP_065080.1 260
NP_065099.3 278
NP_065099.3 52
NP_065099.3 786
NP_065099.3 65
NP_065099.3 925
NP_065109.1 289
NP_065160.1 96
NP_065168.2 240
NP_065169.1 617
NP_065169.1 865
NP_065169.1 905
NP_065169.1 652
NP_065169.1 175
NP_065184.2 439
NP_065184.2 366
NP_065191.2 336
NP_065194.2 299
NP_065194.2 739
NP_065194.2 786
NP_065194.2 1189
NP_065390.1 14
NP_065390.1 11
NP_065394.1 102
NP_065394.1 172
NP_065394.1 79
NP_065574.3 140
NP_065683.2 753
NP_065683.2 502
NP_065690.2 376
NP_065712.1 147
NP_065712.1 68
NP_065750.1 470
NP_065783.3 1075
NP_065783.3 1102
NP_065783.3 1802
NP_065783.3 1990
NP_065783.3 750
NP_065783.3 898
NP_065783.3 1307
NP_065783.3 1368
NP_065783.3 635
NP_065783.3 717
NP_065783.3 1777
NP_065805.2 683
NP_065822.2 219
NP_065822.2 269
NP_065822.2 748
NP_065822.2 80
NP_065822.2 152
NP_065825.1 530
NP_065945.2 123
NP_065970.2 1421
NP_065970.2 998
NP_065970.2 1633
NP_065970.2 715
NP_065970.2 1177
NP_065970.2 668
NP_065970.2 637
NP_065995.1 234
NP_065995.1 340
NP_066269.1 157
NP_066569.1 299
NP_066569.1 314
NP_066943.2 458
NP_066943.2 760
NP_066956.1 265
NP_066970.3 321
NP_066998.1 56
NP_066998.1 72
NP_067077.1 98
NP_067077.1 245
NP_067641.2 140
NP_068374.1 97
NP_068600.4 153
NP_068600.4 472
NP_068600.4 506
NP_068602.2 474
NP_068741.1 141
NP_068741.1 119
NP_068745.2 265
NP_068745.2 140
NP_068745.2 246
NP_068745.2 207
NP_068758.3 403
NP_068775.1 198
NP_068776.2 192
NP_068776.2 246
NP_068776.2 183
NP_068804.1 34
NP_068838.3 525
NP_071324.1 201
NP_071324.1 477
NP_071324.1 483
NP_071350.2 220
NP_071350.2 179
NP_071350.2 291
NP_071364.4 217
NP_071364.4 181
NP_071364.4 631
NP_071364.4 138
NP_071364.4 222
NP_071397.3 702
NP_071407.4 1161
NP_071407.4 1236
NP_071407.4 1437
NP_071407.4 1210
NP_071407.4 1294
NP_071407.4 1758
NP_071407.4 2592
NP_071407.4 2927
NP_071415.1 332
NP_071415.1 361
NP_071415.1 64
NP_071415.1 127
NP_071420.1 240
NP_071449.1 147
NP_071731.1 358
NP_071731.1 354
NP_071765.2 773
NP_071765.2 456
NP_071881.1 243
NP_071881.1 408
NP_071881.1 446
NP_071881.1 16
NP_071881.1 77
NP_071882.1 412
NP_071882.1 107
NP_071882.1 361
NP_071882.1 658
NP_071900.2 1023
NP_071900.2 1031
NP_071900.2 1072
NP_071900.2 1320
NP_071900.2 1322
NP_071900.2 1471
NP_071900.2 1473
NP_071900.2 1700
NP_071900.2 1778
NP_071900.2 1811
NP_071900.2 1984
NP_071900.2 2005
NP_071900.2 2117
NP_071900.2 2152
NP_071900.2 2187
NP_071900.2 604
NP_071900.2 611
NP_071900.2 1935
NP_071900.2 1482
NP_071900.2 1561
NP_071900.2 1809
NP_071900.2 1856
NP_071900.2 1934
NP_071900.2 1989
NP_071900.2 2024
NP_071900.2 2103
NP_071900.2 2104
NP_071900.2 2656
NP_071900.2 1353
NP_071900.2 1585
NP_071900.2 1980
NP_071900.2 2053
NP_071900.2 2158
NP_071900.2 2595
NP_071900.2 1359
NP_071900.2 1498
NP_071900.2 1714
NP_071900.2 437
NP_071900.2 759
NP_071900.2 780
NP_071900.2 885
NP_071900.2 1280
NP_071900.2 1770
NP_071900.2 421
NP_072089.1 35
NP_072089.1 350
NP_073562.1 6
NP_073562.1 109
NP_073563.1 216
NP_073563.1 270
NP_073610.2 464
NP_073610.2 439
NP_075063.1 139
NP_075462.3 263
NP_075555.1 196
NP_075555.1 219
NP_075555.1 53
NP_075555.1 99
NP_075555.1 274
NP_075561.3 1602
NP_075561.3 2493
NP_075561.3 2660
NP_075561.3 2904
NP_075561.3 3020
NP_075561.3 785
NP_075561.3 2723
NP_075561.3 759
NP_075561.3 793
NP_075561.3 975
NP_075561.3 1003
NP_075561.3 2870
NP_075561.3 2906
NP_075561.3 2606
NP_075561.3 595
NP_075561.3 2593
NP_075561.3 903
NP_076927.1 398
NP_076982.3 438
NP_076984.2 41
NP_077010.1 414
NP_077025.2 15
NP_077277.1 385
NP_077277.1 255
NP_077282.3 189
NP_077288.2 1031
NP_077288.2 1189
NP_077288.2 1205
NP_077288.2 334
NP_077288.2 364
NP_077288.2 375
NP_077288.2 46
NP_077288.2 587
NP_077288.2 1021
NP_077288.2 104
NP_077288.2 278
NP_077288.2 314
NP_077288.2 507
NP_077288.2 845
NP_077288.2 667
NP_077288.2 1137
NP_077288.2 126
NP_077288.2 1058
NP_077288.2 433
NP_077288.2 894
NP_077288.2 56
NP_077288.2 888
NP_077719.2 2003
NP_077719.2 2208
NP_077719.2 2317
NP_077719.2 2389
NP_077719.2 2299
NP_077741.2 710
NP_077744.3 430
NP_077744.3 458
NP_077744.3 177
NP_078789.2 349
NP_078789.2 516
NP_078789.2 736
NP_078807.1 234
NP_078825.2 286
NP_078853.2 1109
NP_078853.2 904
NP_078853.2 954
NP_078853.2 1201
NP_078853.2 307
NP_078853.2 943
NP_078858.4 3819
NP_078858.4 3161
NP_078865.1 157
NP_078865.1 96
NP_078868.1 142
NP_078868.1 10
NP_078868.1 107
NP_078868.1 19
NP_078868.1 201
NP_078868.1 163
NP_078872.2 25
NP_078925.3 338
NP_078951.2 414
NP_078951.2 753
NP_078951.2 151
NP_078951.2 251
NP_078951.2 314
NP_078951.2 370
NP_078951.2 420
NP_078951.2 559
NP_078951.2 66
NP_078951.2 692
NP_078951.2 921
NP_078951.2 15
NP_078951.2 230
NP_078951.2 545
NP_078951.2 996
NP_078951.2 644
NP_078951.2 796
NP_078951.2 484
NP_078951.2 142
NP_078951.2 168
NP_078951.2 524
NP_078951.2 779
NP_078951.2 1159
NP_078951.2 575
NP_078951.2 904
NP_078951.2 906
NP_078951.2 1183
NP_078951.2 551
NP_078951.2 743
NP_078951.2 221
NP_078961.3 177
NP_078974.1 140
NP_079023.2 305
NP_079023.2 412
NP_079023.2 75
NP_079029.3 411
NP_079029.3 552
NP_079029.3 228
NP_079033.4 1168
NP_079033.4 291
NP_079033.4 620
NP_079033.4 1077
NP_079033.4 604
NP_079045.1 222
NP_079058.1 178
NP_079066.5 220
NP_079066.5 378
NP_079066.5 754
NP_079066.5 774
NP_079066.5 925
NP_079066.5 218
NP_079085.2 431
NP_079085.2 626
NP_079152.3 483
NP_079160.1 335
NP_079236.3 190
NP_079265.2 466
NP_079272.4 234
NP_079272.4 47
NP_079350.5 124
NP_079350.5 1267
NP_079350.5 2868
NP_079350.5 3005
NP_079350.5 1424
NP_079375.3 1195
NP_079375.3 287
NP_079408.3 1103
NP_079408.3 228
NP_079413.3 1824
NP_079413.3 1992
NP_079413.3 2031
NP_079413.3 2034
NP_079413.3 2286
NP_079413.3 651
NP_079413.3 1616
NP_079413.3 1875
NP_079413.3 198
NP_079413.3 1993
NP_079413.3 40
NP_079413.3 498
NP_079413.3 716
NP_079413.3 117
NP_079413.3 90
NP_079413.3 733
NP_079413.3 428
NP_079413.3 1957
NP_079413.3 412
NP_079413.3 560
NP_079413.3 899
NP_079413.3 89
NP_079413.3 1556
NP_079413.3 1990
NP_079413.3 2341
NP_079492.2 107
NP_079492.2 376
NP_079492.2 233
NP_079492.2 9
NP_079509.5 59
NP_079513.1 126
NP_079513.1 24
NP_079513.1 124
NP_079519.1 7
NP_085135.1 404
NP_085135.1 466
NP_109590.3 1560
NP_109590.3 1195
NP_109590.3 1094
NP_109590.3 758
NP_110380.1 83
NP_110404.1 229
NP_110404.1 444
NP_110404.1 252
NP_110404.1 170
NP_110404.1 139
NP_110440.1 417
NP_110440.1 321
NP_112224.1 1196
NP_112224.1 487
NP_112224.1 959
NP_112506.2 185
NP_112506.2 264
NP_112506.2 243
NP_112561.2 710
NP_113621.1 175
NP_113621.1 320
NP_113621.1 67
NP_113621.1 317
NP_113654.4 475
NP_113654.4 570
NP_113654.4 221
NP_114091.3 216
NP_114091.3 275
NP_114091.3 59
NP_114091.3 24
NP_114095.2 53
NP_114130.3 369
NP_114130.3 398
NP_114130.3 206
NP_114432.2 162
NP_114432.2 356
NP_114432.2 798
NP_114432.2 155
NP_114432.2 223
NP_114432.2 414
NP_114432.2 793
NP_114432.2 117
NP_114432.2 458
NP_114432.2 45
NP_114432.2 922
NP_114432.2 1078
NP_114432.2 386
NP_114432.2 624
NP_114432.2 335
NP_114432.2 448
NP_114432.2 816
NP_114432.2 268
NP_114432.2 461
NP_114432.2 800
NP_115497.4 137
NP_115498.2 103
NP_115498.2 59
NP_115522.1 122
NP_115584.1 169
NP_115584.1 88
NP_115604.1 263
NP_115605.2 181
NP_115605.2 414
NP_115605.2 297
NP_115613.1 109
NP_115649.1 55
NP_115698.3 243
NP_115750.2 79
NP_115758.3 537
NP_115785.1 246
NP_115785.1 456
NP_115785.1 437
NP_115791.3 945
NP_115822.1 767
NP_115822.1 520
NP_115822.1 1048
NP_115881.3 99
NP_115909.1 66
NP_115909.1 111
NP_115940.2 331
NP_115967.2 529
NP_115990.3 47
NP_115997.5 2302
NP_116056.3 189
NP_116071.2 503
NP_116071.2 525
NP_116071.2 542
NP_116071.2 439
NP_116119.2 201
NP_116142.1 115
NP_116195.2 445
NP_116211.2 76
NP_116245.2 235
NP_116245.2 314
NP_116245.2 43
NP_116250.3 148
NP_116250.3 68
NP_116250.3 376
NP_116287.2 82
NP_116759.2 257
NP_116780.1 217
NP_116780.1 264
NP_116780.1 324
NP_116780.1 550
NP_148978.2 420
NP_148982.1 16
NP_148982.1 106
NP_149045.3 245
NP_149045.3 643
NP_149045.3 647
NP_149100.2 132
NP_150648.2 208
NP_212132.2 1206
NP_212132.2 2058
NP_212134.3 432
NP_212134.3 71
NP_212134.3 213
NP_434700.2 289
NP_434700.2 295
NP_443076.2 158
NP_443077.1 234
NP_443099.1 642
NP_443106.1 56
NP_443106.1 47
NP_443200.2 139
NP_444253.3 1480
NP_444253.3 547
NP_476515.1 176
NP_476517.1 4
NP_476527.1 119
NP_476527.1 65
NP_477520.2 220
NP_478123.1 168
NP_478123.1 193
NP_478123.1 237
NP_478123.1 319
NP_478123.1 33
NP_478123.1 234
NP_478123.1 210
NP_542199.1 430
NP_542411.2 1331
NP_542411.2 1379
NP_542411.2 831
NP_543136.1 29
NP_543136.1 94
NP_550438.1 105
NP_550438.1 220
NP_569735.1 69
NP_570853.1 401
NP_570853.1 417
NP_570853.1 457
NP_570853.1 321
NP_570853.1 322
NP_570853.1 658
NP_570853.1 745
NP_570853.1 230
NP_570853.1 277
NP_570853.1 364
NP_570853.1 372
NP_570853.1 424
NP_570853.1 429
NP_570853.1 523
NP_570853.1 749
NP_570853.1 726
NP_570853.1 825
NP_570853.1 830
NP_570853.1 577
NP_570853.1 768
NP_570853.1 239
NP_570853.1 250
NP_570853.1 533
NP_573566.2 1321
NP_573568.1 301
NP_597677.2 1536
NP_597677.2 1682
NP_597677.2 1723
NP_597677.2 1779
NP_597677.2 1789
NP_597677.2 1819
NP_597677.2 1828
NP_597677.2 2407
NP_597677.2 2793
NP_597677.2 308
NP_597677.2 629
NP_597677.2 754
NP_597677.2 797
NP_597677.2 808
NP_597677.2 832
NP_597677.2 834
NP_597677.2 841
NP_597677.2 868
NP_597677.2 1499
NP_597677.2 200
NP_597677.2 2189
NP_597677.2 2318
NP_597677.2 2368
NP_597677.2 2617
NP_597677.2 298
NP_597677.2 395
NP_597677.2 433
NP_597677.2 458
NP_597677.2 526
NP_597677.2 1292
NP_597677.2 1515
NP_597677.2 49
NP_597677.2 1108
NP_597677.2 2191
NP_597677.2 353
NP_597677.2 1571
NP_597677.2 698
NP_597677.2 830
NP_597677.2 1339
NP_597677.2 1531
NP_597677.2 944
NP_597725.1 546
NP_597725.1 309
NP_598004.1 76
NP_598004.1 143
NP_598004.1 148
NP_598004.1 306
NP_598006.1 422
NP_598408.1 1011
NP_598408.1 675
NP_598408.1 127
NP_612396.1 277
NP_612396.1 47
NP_612404.1 184
NP_612422.2 255
NP_612422.2 70
NP_612422.2 116
NP_612422.2 39
NP_612434.1 62
NP_619636.2 34
NP_619636.2 389
NP_619639.3 124
NP_619639.3 2671
NP_619639.3 328
NP_619639.3 496
NP_619639.3 781
NP_619639.3 909
NP_619639.3 2167
NP_619639.3 3407
NP_619639.3 818
NP_619639.3 29
NP_619639.3 3344
NP_619639.3 2398
NP_619639.3 255
NP_619726.2 319
NP_620594.1 449
NP_620688.2 254
NP_620689.1 188
NP_620689.1 371
NP_620689.1 472
NP_620689.1 10
NP_620689.1 373
NP_620689.1 12
NP_620689.1 369
NP_620689.1 78
NP_620689.1 27
NP_620775.2 122
NP_640335.2 128
NP_640335.2 332
NP_640335.2 25
NP_647593.1 575
NP_647593.1 571
NP_653207.1 260
NP_653213.6 1057
NP_653213.6 1494
NP_653213.6 1572
NP_653213.6 670
NP_653213.6 833
NP_653213.6 1367
NP_653229.1 67
NP_653229.1 98
NP_653229.1 224
NP_659425.1 104
NP_659434.2 204
NP_659434.2 116
NP_659434.2 167
NP_659434.2 354
NP_659434.2 373
NP_659434.2 533
NP_659434.2 315
NP_659434.2 487
NP_659434.2 511
NP_659434.2 405
NP_659434.2 463
NP_659457.2 41
NP_659475.2 118
NP_659475.2 686
NP_659482.3 309
NP_659482.3 419
NP_660200.1 327
NP_660200.1 269
NP_660201.1 216
NP_660208.2 186
NP_660208.2 559
NP_660282.2 240
NP_660282.2 163
NP_660282.2 188
NP_660282.2 250
NP_660282.2 314
NP_663731.1 388
NP_663731.1 801
NP_663731.1 215
NP_667338.3 885
NP_667338.3 755
NP_671729.2 57
NP_683696.2 353
NP_689482.1 132
NP_689482.1 139
NP_689494.2 287
NP_689494.2 148
NP_689518.1 218
NP_689518.1 4
NP_689549.2 1028
NP_689606.2 201
NP_689632.2 321
NP_689637.3 353
NP_689637.3 358
NP_689637.3 143
NP_689637.3 271
NP_689656.2 62
NP_689656.2 189
NP_689656.2 127
NP_689681.2 362
NP_689703.1 475
NP_689807.1 117
NP_689807.1 24
NP_689807.1 262
NP_689807.1 64
NP_689807.1 213
NP_689807.1 215
NP_689807.1 77
NP_689830.2 131
NP_689854.2 1440
NP_689854.2 343
NP_689905.1 68
NP_689945.2 18
NP_689991.1 482
NP_689991.1 381
NP_689991.1 200
NP_689991.1 298
NP_694534.1 341
NP_694551.1 324
NP_694578.1 99
NP_694972.3 1125
NP_694972.3 577
NP_694972.3 702
NP_694972.3 1114
NP_694972.3 461
NP_694972.3 606
NP_694972.3 998
NP_700476.1 133
NP_705837.1 599
NP_705837.1 355
NP_705837.1 393
NP_705902.2 178
NP_705902.2 190
NP_705934.1 275
NP_714544.1 1224
NP_714544.1 1468
NP_714544.1 1730
NP_714544.1 1399
NP_714915.3 208
NP_714915.3 451
NP_714915.3 764
NP_714915.3 100
NP_714915.3 44
NP_714915.3 361
NP_714928.1 340
NP_714928.1 879
NP_722451.1 60
NP_722540.1 125
NP_722540.1 264
NP_733796.2 59
NP_733821.1 321
NP_733821.1 246
NP_733821.1 353
NP_733821.1 493
NP_733821.1 6
NP_733821.1 467
NP_733821.1 520
NP_733821.1 259
NP_733936.1 425
NP_733936.1 204
NP_741995.1 7
NP_742105.1 448
NP_742105.1 581
NP_742105.1 323
NP_742105.1 749
NP_742105.1 247
NP_742105.1 269
NP_742105.1 270
NP_742105.1 360
NP_742105.1 74
NP_742105.1 98
NP_757367.1 672
NP_757367.1 227
NP_758454.1 145
NP_758454.1 22
NP_758454.1 330
NP_758454.1 120
NP_758454.1 133
NP_758454.1 95
NP_758454.1 217
NP_758454.1 54
NP_758454.1 129
NP_758840.1 188
NP_758840.1 138
NP_758840.1 179
NP_758952.4 802
NP_775099.2 2204
NP_775748.2 38
NP_775862.3 183
NP_775867.2 47
NP_775931.3 201
NP_776173.3 680
NP_776214.1 54
NP_776214.1 77
NP_776248.1 134
NP_777549.1 47
NP_777576.1 1369
NP_777576.1 513
NP_777577.2 523
NP_777577.2 116
NP_778243.1 279
NP_783328.1 402
NP_789776.1 6
NP_803187.1 544
NP_803187.1 944
NP_803187.1 503
NP_808592.2 284
NP_817123.1 289
NP_835258.1 45
NP_835258.1 224
NP_835364.1 19
NP_835364.1 272
NP_835364.1 303
NP_835364.1 39
NP_835364.1 89
NP_835364.1 160
NP_835364.1 261
NP_835364.1 44
NP_835364.1 137
NP_835364.1 151
NP_835364.1 256
NP_835364.1 285
NP_835364.1 70
NP_835365.1 255
NP_835455.1 296
NP_835464.1 599
NP_848537.1 513
NP_848537.1 577
NP_848537.1 16
NP_848537.1 229
NP_848547.4 271
NP_848547.4 264
NP_848549.3 165
NP_852608.1 865
NP_852664.1 298
NP_852664.1 657
NP_859065.2 279
NP_870998.2 1070
NP_870998.2 196
NP_870998.2 368
NP_870998.2 953
NP_870998.2 715
NP_872621.1 191
NP_877437.2 327
NP_877437.2 359
NP_878899.1 82
NP_898871.1 372
NP_898882.1 38
NP_898882.1 46
NP_898882.1 60
NP_899058.1 118
NP_919224.1 1134
NP_919224.1 1495
NP_919224.1 237
NP_919224.1 425
NP_919224.1 708
NP_919224.1 963
NP_919224.1 772
NP_919224.1 883
NP_919224.1 940
NP_919224.1 747
NP_919224.1 1451
NP_919224.1 1425
NP_919224.1 536
NP_919224.1 718
NP_919224.1 1497
NP_919224.1 1603
NP_919253.1 335
NP_919253.1 201
NP_919299.3 366
NP_932170.1 70
NP_932173.1 1623
NP_932173.1 1944
NP_932173.1 1958
NP_932173.1 222
NP_932173.1 1185
NP_932173.1 859
NP_932173.1 1192
NP_932173.1 1345
NP_932173.1 1591
NP_932173.1 360
NP_932173.1 374
NP_932173.1 1394
NP_932173.1 1615
NP_932173.1 1995
NP_932173.1 378
NP_932173.1 389
NP_937802.1 315
NP_938011.1 373
NP_938011.1 1208
NP_938011.1 39
NP_938011.1 318
NP_938012.2 401
NP_938012.2 357
NP_938033.1 531
NP_940799.1 2
NP_940820.1 598
NP_940820.1 355
NP_940820.1 475
NP_940820.1 457
NP_940890.3 325
NP_940890.3 398
NP_940890.3 456
NP_940890.3 470
NP_940890.3 677
NP_940890.3 415
NP_940890.3 694
NP_940890.3 287
NP_940890.3 460
NP_940890.3 297
NP_940927.2 1111
NP_940927.2 154
NP_940927.2 21
NP_940927.2 973
NP_940927.2 1001
NP_940927.2 982
NP_940971.1 7
NP_940978.2 353
NP_940980.3 1874
NP_940988.2 265
NP_940988.2 222
NP_944493.2 438
NP_945316.1 120
NP_950238.1 179
NP_954712.1 256
NP_955387.1 33
NP_955387.1 689
NP_957705.1 526
NP_957705.1 896
NP_957705.1 1333
NP_957705.1 995
NP_957705.1 801
NP_958782.1 2115
NP_958782.1 4570
NP_963842.1 257
NP_964010.1 178
NP_964010.1 424
NP_976030.1 185
NP_976035.1 327
NP_982299.1 124
NP_982299.1 74
NP_996917.1 169
NP_996994.1 597
NP_996994.1 302
NP_997001.1 56
NP_997229.2 246
NP_997229.2 343
NP_997229.2 380
NP_997235.3 320
NP_997235.3 450
NP_997235.3 134
NP_997235.3 112
NP_997235.3 482
NP_997235.3 340
NP_997464.2 246
NP_998764.1 404
NP_998764.1 570
NP_998771.3 245
NP_998818.1 326
NP_998818.1 54
NP_998818.1 321
NP_998820.3 1076
NP_998820.3 859
