# Supplementary material for: ENTPRISE-X: Predicting disease-associated frameshift and nonsense mutations
Source: PLoS One. 2018 May 3;13(5):e0196849. doi: 10.1371/journal.pone.0196849 (PMC5933770; doi:10.1371/journal.pone.0196849)
Supplement: S1 File — (ZIP) [file pone.0196849.s001.zip › data/NS_esp.lst]

NP_000027.2 45
NP_000063.2 325
NP_000191.1 47
NP_000502.4 154
NP_000541.1 519
NP_000921.1 561
NP_001001569.1 38
NP_001001712.2 161
NP_001002006.1 113
NP_001002920.1 263
NP_001004298.2 472
NP_001004310.2 423
NP_001004416.2 113
NP_001004698.1 22
NP_001007254.2 223
NP_001008536.1 294
NP_001010893.1 201
NP_001010927.1 448
NP_001011547.2 280
NP_001011547.2 593
NP_001012520.2 440
NP_001012734.2 83
NP_001012734.2 26
NP_001012998.2 442
NP_001014364.1 2377
NP_001014980.1 206
NP_001019623.2 54
NP_001026863.1 119
NP_001026903.2 40
NP_001034589.2 450
NP_001034606.1 6
NP_001034681.1 310
NP_001035160.1 185
NP_001035983.1 102
NP_001036040.2 324
NP_001070248.1 220
NP_001073339.1 599
NP_001073923.1 357
NP_001073982.2 509
NP_001087199.1 127
NP_001092007.1 935
NP_001092275.1 432
NP_001092278.1 170
NP_001093137.1 38
NP_001093253.1 144
NP_001094809.1 92
NP_001096046.1 28
NP_001099033.1 78
NP_001099033.1 41
NP_001099042.1 36
NP_001103685.1 3
NP_001116433.1 49
NP_001124324.1 8
NP_001129396.1 385
NP_001129691.1 63
NP_001136418.1 69
NP_001137419.1 151
NP_001137446.1 83
NP_001138626.1 19
NP_001139008.1 152
NP_001139786.1 17
NP_001152859.1 434
NP_001157413.1 626
NP_001157413.1 1195
NP_001157888.1 73
NP_001157942.1 71
NP_001158608.1 985
NP_001159489.1 27
NP_001159777.1 215
NP_001160171.1 109
NP_001165348.1 818
NP_001166242.1 212
NP_001171708.1 272
NP_001180564.1 97
NP_001190.1 721
NP_001364.1 4493
NP_001843.1 326
NP_003070.3 411
NP_003259.2 392
NP_003640.2 7
NP_003821.1 356
NP_004188.1 17
NP_004793.2 54
NP_004924.1 788
NP_005065.2 458
NP_005426.2 206
NP_005613.2 292
NP_006241.2 55
NP_006305.2 498
NP_006373.2 432
NP_006424.2 4
NP_006490.3 212
NP_008884.1 87
NP_009067.2 245
NP_009067.2 66
NP_009102.3 251
NP_055221.1 365
NP_055221.1 320
NP_055290.1 233
NP_055932.2 880
NP_056936.2 428
NP_057669.1 168
NP_060606.3 2522
NP_060680.2 377
NP_061195.2 484
NP_061943.2 453
NP_062548.1 284
NP_064546.3 141
NP_065836.2 88
NP_065954.1 913
NP_066292.2 399
NP_072092.2 192
NP_075390.1 211
NP_076407.1 16
NP_076975.2 18
NP_077299.3 500
NP_110414.1 568
NP_112229.1 51
NP_114100.1 148
NP_114104.1 164
NP_115545.3 13
NP_149051.1 67
NP_149445.3 153
NP_150286.1 144
NP_443124.3 1575
NP_443124.3 1184
NP_443124.3 1040
NP_473372.3 307
NP_525021.3 1322
NP_525021.3 577
NP_542432.2 87
NP_570722.2 417
NP_579872.1 36
NP_612443.1 29
NP_619647.1 193
NP_619648.1 120
NP_631910.1 114
NP_653214.2 56
NP_653264.1 32
NP_653283.3 14
NP_659429.4 372
NP_659429.4 572
NP_659440.2 512
NP_659490.4 305
NP_660151.2 30
NP_660310.2 46
NP_660322.2 24
NP_663615.1 58
NP_689588.2 252
NP_689590.1 499
NP_689673.2 207
NP_689694.1 188
NP_689850.2 224
NP_775760.3 191
NP_775770.1 34
NP_775836.3 543
NP_776173.3 98
NP_776245.2 165
NP_787077.1 15
NP_788954.2 273
NP_795365.2 300
NP_795368.2 250
NP_795370.2 35
NP_851321.2 281
NP_853514.1 789
NP_853630.2 30
NP_853652.1 135
NP_857596.2 468
NP_858047.2 413
NP_872394.2 1598
NP_872438.2 319
NP_919270.2 221
NP_919270.2 359
NP_937795.2 111
NP_940931.2 952
NP_941961.2 261
NP_954974.2 162
NP_954984.1 197
NP_973730.1 292
NP_997055.1 287
NP_997056.1 360
