# Supplementary material for: ENTPRISE-X: Predicting disease-associated frameshift and nonsense mutations
Source: PLoS One. 2018 May 3;13(5):e0196849. doi: 10.1371/journal.pone.0196849 (PMC5933770; doi:10.1371/journal.pone.0196849)
Supplement: S1 File — (ZIP) [file pone.0196849.s001.zip › data/readme]

NS: nonsense
FS: frameshift
The list excluded proteins having > 35% ID to any VEST-indel test proteins
1kgen: 1000 genome  all nuetral
esp:   ESP6500      all neutral
clinvar: ClinVar    all pathogenic
ben: benign
path: pathogenic
