# Supplementary material for: ENTPRISE-X: Predicting disease-associated frameshift and nonsense mutations
Source: PLoS One. 2018 May 3;13(5):e0196849. doi: 10.1371/journal.pone.0196849 (PMC5933770; doi:10.1371/journal.pone.0196849)
Supplement: S1 File — (ZIP) [file pone.0196849.s001.zip › data/vest_test_ben.lst]

NP_000031.1 97 VAL    
NP_000227.2 495 LYS    
NP_000237.2 195 PRO    
NP_000325.4 378 THR    
NP_000411.1 5 ASP    
NP_000441.2 583 ARG    
NP_000557.1 358 GLU    
NP_000588.2 326 ARG    
NP_000601.3 229 ALA    
NP_000659.2 115 ASN    
NP_000683.3 6 ALA    
NP_000741.1 496 GLN    
NP_000753.3 384 PHE    
NP_000880.1 793 ALA    
NP_000887.2 78 GLN    
NP_000944.1 4 PRO    
NP_000950.1 355 LYS    
NP_005894.3 439 HIS    
NP_001001551.2 185 LYS    
NP_001001657.1 275 LEU    
NP_001001660.2 88 LYS    
NP_001001661.1 53 SER    
NP_001001663.1 126 GLU    
NP_001001668.3 11 GLY    
NP_001001670.1 1521 ARG    
NP_001001786.2 48 GLU    
NP_001001821.1 317 GLU    
NP_001001916.2 269 ILE    
NP_001001923.1 317 GLN    
NP_001001925.1 803 LYS    
NP_001001953.1 167 TYR    
NP_001001956.1 11 GLU    
NP_001001959.1 311 ILE    
NP_001002259.1 4 GLN    
NP_001002759.1 1 MET    
NP_001002907.1 1 MET    
NP_001002919.2 149 GLU    
NP_001002926.1 329 PRO    
NP_005892.1 208 ALA    
NP_005010.2 533 LEU    
NP_001004060.1 1257 LEU    
NP_001004063.2 158 SER    
NP_001004124.1 305 LEU    
NP_001004135.1 111 CYS    
NP_001004311.2 188 HIS    
NP_001004351.3 546 ALA    
NP_001004441.2 440 SER    
NP_001004451.1 92 VAL    
NP_001004459.1 323 SER    
NP_001004462.1 231 ASP    
NP_001004463.1 87 SER    
NP_001004465.1 13 ASN    
NP_001004474.1 5 SER    
NP_001004475.1 146 ILE    
NP_001004480.1 270 TYR    
NP_001004483.1 204 LEU    
NP_001004485.1 319 LYS    
NP_001004486.1 45 MET    
NP_001004487.1 282 THR    
NP_001004489.1 311 PRO    
NP_001004685.1 131 ARG    
NP_001004688.1 311 GLU    
NP_001004713.1 339 ILE    
NP_001004719.2 311 LYS    
NP_001004723.1 111 GLU    
NP_001004725.1 89 ILE    
NP_001004727.1 197 THR    
NP_001004730.1 306 GLY    
NP_001004737.1 313 SER    
NP_001004744.1 316 THR    
NP_001004756.2 326 LYS    
NP_001004758.1 306 ILE    
NP_001005162.2 2 ALA    
NP_001005177.3 314 ILE    
NP_001005180.1 195 SER    
NP_001005199.1 310 SER    
NP_001005200.1 311 SER    
NP_001005218.1 309 TYR    
NP_001005234.1 30 LEU    
NP_001005240.1 22 MET    
NP_001005270.1 301 ARG    
NP_001005323.1 306 LYS    
NP_001005327.2 67 SER    
NP_001005338.1 305 LEU    
NP_002501.1 340 GLY    
NP_001005479.1 4 TYR    
NP_001005484.1 22 MET    
NP_001005486.1 343 LEU    
NP_001005490.1 31 PHE    
NP_001005500.1 311 GLU    
NP_001005514.1 201 ILE    
NP_001005517.1 318 PHE    
NP_001453.1 103 ILE    
NP_001008409.1 249 GLN    
NP_001008485.1 487 HIS    
NP_001008489.1 241 ASP    
NP_001008495.2 317 GLN    
NP_055736.2 1126 LYS    
NP_001008740.1 180 SER    
NP_001008778.1 5 ILE    
NP_001008949.1 3 VAL    
NP_001010862.2 126 GLU    
NP_001010863.1 96 SER    
NP_001010896.2 23 GLY    
NP_001010971.1 12 SER    
NP_001010977.1 134 GLY    
NP_001011724.1 160 ASP    
NP_001012264.1 155 GLY    
NP_001012418.2 385 PHE    
NP_001012457.3 52 THR    
NP_001012677.1 297 LEU    
NP_001012746.1 185 SER    
NP_001012773.2 304 LEU    
NP_001012988.1 145 LYS    
NP_001012996.1 98 PRO    
NP_001013003.1 24 ASN    
NP_001013009.2 335 LEU    
NP_001013647.2 176 LYS    
NP_001014305.1 50 SER    
NP_001014446.1 72 GLN    
NP_066270.1 5 PHE    
NP_001017435.1 144 ILE    
NP_001017964.1 308 VAL    
NP_001017975.3 24 ASN    
NP_001017986.1 263 LYS    
NP_001017989.2 177 ALA    
NP_001135870.1 3 ILE    
NP_001019764.1 458 GLY    
NP_004346.1 16 VAL    
NP_001020466.1 109 LEU    
NP_001028928.1 350 SER    
NP_001025031.2 17 VAL    
NP_001025055.1 264 ASN    
NP_000686.2 36 PRO    
NP_001026835.1 644 GLY    
NP_001026885.1 1020 LYS    
NP_001026918.2 552 GLU    
NP_001028252.1 20 LYS    
NP_001028252.1 288 LEU    
NP_542407.2 196 PRO    
NP_001028891.2 482 LEU    
NP_001029345.2 760 PRO    
NP_001032239.1 72 LYS    
NP_001032409.2 94 PRO    
NP_003150.1 1027 LEU    
NP_001032587.1 33 THR    
NP_001032671.2 204 PRO    
NP_001032818.1 69 LYS    
NP_001032819.1 78 HIS    
NP_001032903.1 33 GLY    
NP_001033043.1 272 PRO    
NP_001033794.1 730 GLY    
NP_004348.2 152 GLU    
NP_001034704.2 107 GLU    
NP_001034852.3 651 PRO    
NP_001034869.1 364 PHE    
NP_001034935.1 1 MET    
NP_001035150.1 66 ARG    
NP_001035207.1 249 LYS    
NP_001035218.1 4 PHE    
NP_001035267.1 115 ILE    
NP_001035530.1 527 ARG    
NP_114430.2 169 PHE    
NP_775810.2 102 MET    
NP_006435.2 1195 VAL    
NP_001070736.1 39 GLY    
NP_001070818.1 489 SER    
NP_001071133.2 489 TRP    
NP_001073138.1 1 MET    
NP_001073379.1 914 PHE    
NP_001073860.1 31 SER    
NP_001073861.1 176 ARG    
NP_001073870.1 107 GLY    
NP_001073910.1 189 ARG    
NP_001073961.1 12 LYS    
NP_001073975.1 1 MET    
NP_001073992.1 10 THR    
NP_001074006.1 97 GLN    
NP_001074007.2 33 SER    
NP_006831.1 27 PRO    
NP_872313.2 412 ALA    
NP_001073.3 317 ASP    
NP_001077007.1 197 CYS    
NP_001077425.1 525 ASN    
NP_001078929.1 697 ARG    
NP_001078945.1 293 PRO    
NP_001091643.1 245 GLY    
NP_001091643.1 47 GLU    
NP_940886.1 439 SER    
NP_001091997.2 259 ARG    
NP_001091999.1 1 MET    
NP_001092256.1 51 PRO    
NP_001092267.1 39 ALA    
NP_001092305.1 234 ALA    
NP_001092690.1 1165 ALA    
NP_002814.3 40 ASN    
NP_001093254.2 2 GLY    
NP_001093588.1 345 SER    
NP_001093889.1 72 ASP    
NP_001093896.1 34 ALA    
NP_001094811.1 51 LYS    
NP_001096121.1 26 PHE    
NP_004787.2 219 LEU    
NP_001098989.1 154 LEU    
NP_001098990.1 105 ARG    
NP_001099044.1 10 GLY    
NP_001099051.1 1 MET    
NP_001103129.1 29 THR    
NP_001103984.1 501 GLY    
NP_001602.1 325 PRO    
NP_001107605.1 944 ALA    
NP_000116.2 324 PRO    
NP_001116838.1 132 SER    
NP_009193.2 1 MET    
NP_001116.1 101 GLY    
NP_001119521.1 177 LYS    
NP_115981.1 497 SER    
NP_663782.2 353 GLN    
NP_000498.2 1 MET    
NP_001121549.1 41 GLY    
NP_001121687.1 422 VAL    
NP_001121697.1 308 GLY    
NP_001122090.1 5 GLU    
NP_001123355.3 97 LYS    
NP_001123370.1 150 GLU    
NP_001123470.1 241 GLY    
NP_001123473.1 128 ARG    
NP_001093.1 114 GLU    
NP_002664.2 1589 LEU    
NP_001123887.1 3 ARG    
NP_001124183.1 170 PRO    
NP_001124334.1 79 PRO    
NP_001124427.1 27 PHE    
NP_000310.2 40 TRP    
NP_001124.1 597 ILE    
NP_004211.1 296 ALA    
NP_001128504.1 4 PRO    
NP_001128647.1 508 ALA    
NP_001129042.1 71 LYS    
NP_872298.1 228 GLY    
NP_001129479.1 144 SER    
NP_149018.2 5 LEU    
NP_066011.2 447 ARG    
NP_001130042.1 267 GLY    
NP_001131143.1 534 ALA    
NP_036418.1 23 LYS    
NP_543147.2 2 PRO    
NP_001136028.1 718 MET    
NP_001136430.1 507 GLY    
NP_001136436.1 239 GLN    
NP_001137304.1 160 GLU    
NP_858043.1 348 LEU    
NP_004054.3 1 MET    
NP_064619.2 1 MET    
NP_001138486.1 285 GLU    
NP_001138490.1 200 PRO    
NP_001138492.1 151 PRO    
NP_001138632.1 78 ALA    
NP_001138663.1 654 ALA    
NP_001138937.1 168 LYS    
NP_056392.2 9 ARG    
NP_001139136.1 39 PRO    
NP_001139190.1 287 LYS    
NP_056178.3 168 THR    
NP_001152752.1 328 ILE    
NP_001014797.1 828 SER    
NP_001154948.1 5 THR    
NP_689770.3 85 GLU    
NP_001157394.1 859 ALA    
NP_057348.3 13 PHE    
XP_003118876.1 411 GLY    
NP_001157907.1 55 LYS    
NP_001157908.1 81 VAL    
NP_001157956.1 262 SER    
NP_899061.1 77 LYS    
NP_003406.1 947 HIS    
NP_001159632.1 1372 GLY    
NP_002061.1 3 CYS    
NP_001159950.1 15 VAL    
NP_001161713.1 353 ASP    
NP_073749.2 11 ARG    
NP_001130008.2 303 SER    
NP_001164654.1 182 GLU    
NP_001164982.1 1 MET    
NP_001165218.1 4 ALA    
NP_001165380.1 1 MET    
NP_001167631.1 190 SER    
NP_443163.1 251 ARG    
NP_001172085.1 21 PRO    
NP_001177087.1 572 ILE    
NP_001177130.1 461 ARG    
NP_001177809.1 275 ALA    
NP_001071174.1 111 LEU    
NP_620059.1 190 GLU    
NP_055256.1 398 SER    
NP_640340.2 1074 ALA    
NP_060912.2 865 ASP    
NP_060161.2 312 ARG    
NP_001012410.1 519 SER    
NP_071377.2 138 ILE    
NP_001094349.1 43 LEU    
NP_536737.3 12 LYS    
NP_003540.2 410 ARG    
NP_064511.2 4 HIS    
NP_114143.1 6 GLY    
NP_004287.3 430 TYR    
NP_008863.3 782 GLY    
NP_003410.1 486 THR    
NP_009094.3 1 MET    
NP_115938.1 174 GLU    
NP_001107561.1 11 ARG    
NP_001107561.1 27 ALA    
NP_690591.1 245 LEU    
NP_001241.1 277 GLN    
NP_742001.1 50 TYR    
NP_006269.1 83 PRO    
NP_659450.1 79 SER    
NP_001157.1 5 ALA    
NP_001138910.1 113 VAL    
NP_001139782.1 23 SER    
XP_003119161.1 307 LYS    
XP_003119161.1 379 ALA    
NP_001098718.1 264 VAL    
NP_940951.1 30 ARG    
NP_078981.1 143 ARG    
NP_078981.1 240 GLU    
NP_005786.1 130 ASN    
NP_001401.2 1737 SER    
NP_001427.2 61 GLY    
NP_001513.2 1097 ARG    
NP_001181928.1 4 LEU    
NP_001596.2 449 GLN    
NP_001639.1 53 VAL    
NP_001673.2 555 ASP    
NP_001716.2 4 ASN    
NP_001804.2 1248 GLN    
NP_001812.2 631 ASN    
NP_001827.1 195 THR    
NP_001838.2 402 PRO    
NP_001846.3 742 THR    
NP_001850.1 1 MET    
NP_001881.1 95 SER    
NP_001889.2 138 CYS    
NP_001954.2 1191 LEU    
NP_001981.2 381 SER    
NP_002012.1 530 ILE    
NP_002044.2 1 MET    
NP_002082.2 142 ASN    
NP_002104.2 330 ARG    
NP_002134.2 193 PHE    
NP_002161.2 185 LEU    
NP_002162.1 185 LEU    
NP_002166.2 184 ARG    
NP_002192.2 175 PRO    
NP_002208.3 623 ALA    
NP_002214.2 1969 GLY    
NP_002223.3 10 SER    
NP_002247.3 127 ALA    
NP_002255.3 79 PRO    
NP_002325.2 566 GLY    
NP_996844.1 119 TYR    
NP_002356.2 340 ALA    
NP_002363.2 1 MET    
NP_002402.1 58 ALA    
NP_002415.1 467 GLY    
NP_002420.1 504 THR    
NP_002427.1 33 PRO    
NP_002442.2 138 ILE    
NP_002532.2 1 MET    
NP_002572.2 1592 LYS    
NP_002640.2 64 HIS    
NP_002772.3 329 LEU    
NP_002774.2 67 TRP    
NP_002880.1 162 ARG    
NP_002899.1 619 VAL    
NP_002954.2 4 THR    
NP_002981.2 1 MET    
NP_003005.2 344 LYS    
NP_003040.1 341 GLY    
NP_003048.1 551 PRO    
NP_003049.2 538 ASN    
NP_003052.2 224 ALA    
NP_003060.2 29 PRO    
NP_003132.2 472 SER    
NP_003158.2 81 GLU    
NP_003167.2 932 ALA    
NP_003203.1 4 ARG    
NP_001138870.1 24 LYS    
NP_003254.2 784 ALA    
NP_003263.1 7 ARG    
NP_003347.1 275 GLY    
NP_003381.1 1 MET    
NP_003411.3 526 VAL    
NP_001171572.1 78 HIS    
NP_003424.3 13 PRO    
NP_003466.1 332 PRO    
NP_003607.1 4 ALA    
NP_003645.1 329 ALA    
NP_569832.2 679 GLN    
NP_003691.1 62 PHE    
NP_001032583.1 53 THR    
NP_003831.2 324 GLU    
NP_003872.1 1 MET    
NP_003877.2 7 THR    
NP_003904.3 770 LEU    
NP_003905.1 20 GLU    
NP_001073324.1 396 PHE    
NP_003924.2 19 GLY    
NP_003963.1 1016 ALA    
NP_004092.1 373 THR    
NP_004229.1 381 ALA    
NP_004248.2 488 LYS    
NP_004288.1 292 THR    
NP_004305.2 325 GLY    
NP_004309.2 479 GLU    
NP_004384.4 1 MET    
NP_004437.2 727 GLU    
NP_004482.4 1365 PRO    
NP_004529.2 504 TYR    
NP_004568.2 54 GLY    
NP_004588.1 118 LYS    
NP_004624.1 396 TYR    
NP_004642.2 38 ARG    
NP_004656.2 515 GLN    
NP_004687.1 483 LYS    
NP_004692.1 1 MET    
NP_004700.1 27 ILE    
NP_001074444.1 243 PRO    
NP_004781.2 525 PRO    
NP_004794.2 593 ASP    
NP_004808.2 1 MET    
NP_004842.1 406 ALA    
NP_004863.2 63 LYS    
NP_004878.2 5 PRO    
NP_001129492.1 127 ARG    
NP_004985.2 706 GLU    
NP_001028171.1 4 VAL    
NP_005123.2 373 PRO    
NP_005137.1 1 MET    
NP_001032411.1 444 LEU    
NP_005182.1 278 GLU    
NP_005262.1 518 ALA    
NP_005302.3 7 PRO    
NP_005303.2 3 THR    
NP_005305.1 1 MET    
NP_005344.2 161 ILE    
NP_005387.2 21 VAL    
NP_005450.3 191 GLU    
NP_005461.2 277 SER    
NP_005475.2 13 ARG    
NP_005507.3 354 GLU    
NP_005531.2 796 SER    
NP_005541.3 168 CYS    
NP_005555.2 96 CYS    
NP_005584.2 1 MET    
NP_005598.3 311 ASN    
NP_005624.2 1129 GLY    
NP_005656.4 810 VAL    
NP_005674.2 316 ILE    
NP_005677.2 73 TRP    
NP_005753.1 546 PRO    
NP_005804.1 593 GLY    
NP_005806.2 4 VAL    
NP_005886.2 1498 GLU    
NP_005898.2 201 GLU    
NP_005909.2 1 MET    
NP_005919.2 175 VAL    
NP_005947.3 127 LEU    
NP_006019.1 1 MET    
NP_006047.3 425 PRO    
NP_006160.1 190 GLY    
NP_006289.2 1 MET    
NP_006306.2 134 ASN    
NP_006356.1 128 THR    
NP_006359.3 352 LYS    
NP_006370.1 1 MET    
NP_006428.2 483 SER    
NP_006517.1 3 SER    
NP_006543.1 90 ARG    
NP_006640.2 768 CYS    
NP_006685.1 99 ALA    
NP_006705.1 448 TYR    
NP_006736.1 1 MET    
NP_006751.1 1 MET    
NP_006812.3 18 GLU    
NP_006820.1 62 SER    
NP_006842.2 235 SER    
NP_006848.1 1 MET    
NP_006850.2 371 ASP    
NP_006854.1 293 GLY    
NP_008875.1 197 TYR    
NP_008905.1 774 ASN    
NP_008911.1 1 MET    
NP_008940.2 112 VAL    
NP_008975.1 491 CYS    
NP_009065.1 33 VAL    
NP_009110.2 97 VAL    
NP_009117.2 843 ALA    
NP_009126.2 39 GLY    
NP_009129.1 69 TYR    
NP_009195.1 402 THR    
NP_015556.1 425 LYS    
NP_015561.1 231 GLU    
NP_031369.2 44 GLY    
NP_031370.2 595 ASN    
NP_036340.1 1 MET    
NP_036387.2 1 MET    
NP_036401.2 152 GLN    
NP_036426.3 606 GLU    
NP_036456.1 262 ALA    
NP_036476.1 386 LEU    
NP_258441.1 7 ASP    
NP_036492.1 249 LEU    
NP_036553.2 230 GLN    
NP_036599.3 320 PRO    
NP_037370.2 150 HIS    
NP_037421.2 165 SER    
NP_037431.3 270 GLY    
NP_037432.2 272 LEU    
NP_037477.1 372 ALA    
NP_037491.2 593 GLY    
NP_037530.2 1 MET    
NP_002152.2 1 MET    
NP_038478.2 794 GLY    
NP_039225.1 315 ASP    
NP_054721.1 712 ALA    
NP_054760.3 168 ASN    
NP_055041.1 417 GLY    
NP_055071.2 369 THR    
NP_055079.3 435 GLU    
NP_055080.2 128 ARG    
NP_055128.1 1 MET    
NP_055159.2 436 GLY    
NP_055173.1 215 LYS    
NP_001157149.1 9 GLN    
NP_055234.1 8 ALA    
NP_055242.1 152 GLU    
NP_055244.3 976 GLU    
NP_055311.1 52 VAL    
NP_055385.3 62 ILE    
NP_055409.1 550 LYS    
NP_055428.1 441 ASP    
NP_055429.2 1304 GLU    
NP_055438.1 7 LEU    
NP_055458.1 1035 ALA    
NP_055577.1 466 GLY    
NP_055618.2 1341 PRO    
NP_055625.4 1241 VAL    
NP_055713.1 79 ASP    
NP_055750.2 739 THR    
NP_055785.2 724 SER    
NP_055832.3 29 PRO    
NP_055871.1 337 GLY    
NP_055919.2 885 CYS    
NP_055962.2 749 ALA    
NP_055977.3 11 CYS    
NP_055979.2 126 LYS    
NP_056002.2 625 LEU    
NP_056263.1 30 PHE    
NP_945322.1 491 PRO    
NP_056364.1 131 TYR    
NP_001028690.1 29 GLY    
NP_056465.2 388 THR    
NP_056465.2 599 PRO    
NP_056475.1 245 LYS    
NP_056510.2 1103 GLY    
NP_056520.2 1 MET    
NP_056533.1 162 THR    
NP_056952.2 69 THR    
NP_056975.1 501 ILE    
NP_056994.3 21 PRO    
NP_057067.1 49 VAL    
NP_057094.2 1 MET    
NP_057118.1 279 PRO    
NP_057177.1 142 LYS    
NP_057182.1 105 LYS    
NP_057196.2 785 GLU    
NP_057205.2 764 PHE    
NP_057268.1 169 ASP    
NP_057316.3 1 MET    
NP_057351.1 243 THR    
NP_057382.2 562 LEU    
NP_001006613.1 70 MET    
NP_057389.1 42 GLY    
NP_057396.1 12 GLY    
NP_060924.4 326 LYS    
NP_057492.2 587 CYS    
NP_057595.2 270 HIS    
NP_057668.1 187 LEU    
NP_057723.1 1 MET    
NP_057736.4 143 SER    
NP_057737.2 72 ILE    
NP_058197.2 711 LEU    
NP_059110.2 12 CYS    
NP_059125.2 545 PRO    
NP_059133.1 1 MET    
NP_059974.1 306 LYS    
NP_059990.2 525 SER    
NP_059995.2 1463 PRO    
NP_060009.1 565 MET    
NP_060020.1 396 GLY    
NP_060122.2 1 MET    
NP_060137.2 1 MET    
NP_001116298.1 510 LYS    
NP_060244.2 572 ALA    
NP_060269.3 14 ARG    
NP_060328.2 140 LEU    
NP_060349.1 590 ARG    
NP_060351.1 196 GLN    
NP_060362.3 99 PRO    
NP_060365.7 1 MET    
NP_060387.2 237 LYS    
NP_060521.4 1056 GLU    
NP_060551.2 544 VAL    
NP_060581.2 119 LEU    
NP_060587.8 1220 GLU    
NP_060608.1 557 GLY    
NP_060611.2 18 LEU    
NP_060621.3 795 GLU    
NP_060628.2 41 TRP    
NP_060659.3 1 MET    
NP_060694.2 5 LYS    
NP_060707.2 181 GLN    
NP_060718.2 296 ASN    
NP_060738.2 458 ALA    
NP_060743.2 8 ARG    
NP_060753.1 143 GLU    
NP_060796.1 303 SER    
NP_001157968.1 982 VAL    
NP_060822.2 203 ALA    
NP_060824.1 8 GLU    
NP_060829.2 6 SER    
NP_060842.3 616 VAL    
NP_060846.2 197 LEU    
NP_060908.1 277 GLY    
NP_060909.1 152 LYS    
NP_060954.1 239 SER    
NP_060957.2 226 GLN    
NP_061041.2 91 THR    
NP_061119.1 317 GLY    
NP_061139.2 404 ARG    
NP_061159.1 1003 GLN    
NP_061187.2 773 GLN    
NP_061189.2 450 LEU    
NP_061333.2 209 PRO    
NP_061720.2 2574 LEU    
NP_061818.1 449 SER    
NP_061853.1 131 LEU    
NP_061875.2 924 SER    
NP_061878.3 732 GLN    
NP_001035865.1 43 GLY    
NP_061949.3 70 LEU    
NP_061951.1 235 ALA    
NP_062563.3 7 VAL    
NP_062564.1 167 ILE    
NP_062618.2 222 ILE    
NP_954638.1 1 MET    
NP_064568.3 94 SER    
NP_064579.3 1 MET    
NP_001123453.1 25 GLU    
NP_065114.3 233 SER    
NP_065140.3 422 SER    
NP_065154.2 154 LEU    
NP_065166.2 220 LEU    
NP_065170.2 9 PRO    
NP_065186.3 1424 LYS    
NP_065391.1 250 LEU    
NP_065694.2 239 TRP    
NP_065744.2 865 ALA    
NP_065772.1 16 SER    
NP_065789.1 950 GLY    
NP_065801.1 720 ARG    
NP_065810.2 4455 SER    
NP_065835.2 822 SER    
NP_065851.1 767 SER    
NP_065864.2 1 MET    
NP_065933.2 1277 ALA    
NP_065978.1 237 GLN    
NP_066013.1 1114 LYS    
NP_066192.1 176 LEU    
NP_066307.1 1 MET    
NP_066549.2 2 GLY    
NP_066920.1 1 MET    
NP_066939.1 706 SER    
NP_066959.1 729 VAL    
NP_067007.3 287 ARG    
NP_067025.1 140 LEU    
NP_067043.2 273 GLU    
NP_067044.2 196 LEU    
NP_067056.2 2 LYS    
NP_067069.2 133 GLY    
NP_871714.1 58 THR    
NP_067076.2 280 THR    
NP_067547.1 130 ALA    
NP_067653.3 371 TYR    
NP_068579.3 974 VAL    
NP_068590.1 380 GLY    
NP_068593.2 130 CYS    
NP_068594.1 186 HIS    
NP_068713.2 7 ARG    
NP_068749.3 732 GLU    
NP_068798.1 1 MET    
NP_071317.2 606 ASN    
NP_071348.3 1950 GLU    
NP_071376.1 642 PRO    
NP_071387.1 61 TYR    
NP_071445.1 22 HIS    
NP_071923.2 492 GLN    
NP_071931.2 497 SER    
NP_072174.3 1193 PRO    
NP_073592.1 491 VAL    
NP_073597.2 369 PRO    
NP_073616.6 89 ALA    
NP_073618.3 3 CYS    
NP_758525.1 6 ALA    
NP_073737.1 690 ASP    
NP_073746.2 1365 ALA    
NP_073747.1 531 PRO    
NP_075046.1 4 PRO    
NP_076918.1 185 LEU    
NP_077016.2 35 GLY    
NP_077817.2 1 MET    
NP_078809.2 15 ARG    
NP_078837.3 630 GLU    
NP_078887.2 136 LEU    
NP_078917.2 181 ILE    
NP_079001.2 543 GLU    
NP_079048.3 51 ALA    
NP_079060.1 567 VAL    
NP_079080.2 449 SER    
NP_079083.2 313 GLU    
NP_079143.3 969 LYS    
NP_001138347.1 4 LEU    
NP_079177.2 467 GLU    
NP_079198.2 269 TRP    
NP_079212.2 486 THR    
NP_079216.4 1568 LYS    
NP_079256.4 264 HIS    
NP_079291.2 675 TYR    
NP_079303.2 791 LEU    
NP_079317.2 47 GLU    
NP_079383.2 33 VAL    
NP_001017989.2 166 ARG    
NP_079416.1 1 MET    
NP_079439.2 577 GLU    
NP_079479.1 687 PHE    
NP_085047.1 175 MET    
NP_085155.1 292 HIS    
NP_110438.1 200 PRO    
NP_110448.2 5 SER    
NP_112145.1 313 TRP    
NP_112165.1 307 PHE    
NP_112166.1 7 PHE    
NP_112174.2 259 ALA    
NP_112233.2 1 MET    
NP_112509.3 272 VAL    
NP_112536.2 329 LEU    
NP_112563.1 228 ILE    
NP_112601.3 474 TYR    
NP_113623.1 217 SER    
NP_113639.4 250 TRP    
NP_113645.1 248 ALA    
NP_113646.2 48 TYR    
NP_113662.1 24 GLN    
NP_114153.1 4 GLY    
NP_114407.3 150 THR    
NP_114408.3 667 LEU    
NP_114409.2 3 PRO    
NP_001164193.1 195 CYS    
NP_115528.4 5 LEU    
NP_115590.1 7 ARG    
NP_115606.2 603 GLN    
NP_115667.2 768 VAL    
NP_115708.1 304 ARG    
NP_115720.1 293 ALA    
NP_115749.2 225 LEU    
NP_115809.1 92 LEU    
NP_115811.2 94 ALA    
NP_115812.1 1 MET    
NP_115825.1 489 PRO    
NP_115879.2 96 PRO    
NP_115883.2 290 CYS    
NP_115892.2 325 THR    
NP_001171672.1 189 HIS    
NP_115910.1 117 THR    
NP_115943.1 342 ILE    
NP_115964.2 397 GLY    
NP_115980.1 344 ASN    
NP_115989.1 1 MET    
NP_115995.2 11 TYR    
NP_116098.2 209 GLY    
NP_116130.2 281 GLY    
NP_116154.1 279 LEU    
NP_116217.1 52 SER    
NP_116244.1 223 SER    
NP_116764.2 249 GLN    
NP_149014.3 708 ASN    
NP_149039.2 333 GLU    
NP_149046.2 306 ALA    
NP_149055.1 7 GLY    
NP_149056.1 1 MET    
NP_149096.2 1 MET    
NP_149114.2 341 ARG    
NP_149116.2 575 LEU    
NP_149123.2 8 GLY    
NP_149974.2 480 SER    
NP_203696.2 129 ASP    
NP_207837.2 15 LEU    
NP_690857.1 3 ARG    
NP_219491.1 54 VAL    
NP_203133.1 240 GLY    
NP_001001874.1 136 ASN    
NP_001156794.1 626 ARG    
NP_443116.2 457 PRO    
NP_443118.1 22 ARG    
NP_443122.3 549 VAL    
NP_443134.2 5 ALA    
NP_444512.2 117 LEU    
NP_444513.1 24 ALA    
NP_473364.1 63 LEU    
NP_478070.1 82 ALA    
NP_542177.1 37 CYS    
NP_542181.1 219 THR    
NP_542452.1 469 VAL    
NP_543007.1 327 SER    
NP_543135.1 300 GLY    
NP_543142.2 404 MET    
NP_570124.1 110 ASP    
NP_570128.2 29 LEU    
NP_570718.1 13 LEU    
NP_570900.1 155 LEU    
NP_570970.2 82 ASN    
NP_597714.2 395 GLY    
NP_599023.1 3 SER    
NP_075062.2 601 ALA    
NP_612122.2 350 ASP    
NP_612140.1 137 ALA    
NP_612147.1 88 LEU    
NP_612192.1 621 LYS    
NP_612200.1 336 GLU    
NP_612203.2 562 LYS    
NP_612411.4 578 GLY    
NP_612419.1 175 VAL    
NP_612420.1 41 ARG    
NP_612424.1 201 THR    
NP_612456.1 107 LYS    
NP_619645.1 225 PRO    
NP_619729.1 326 PRO    
NP_620123.2 244 THR    
NP_620125.1 378 LEU    
NP_620134.3 226 CYS    
NP_620354.1 23 GLN    
NP_078802.2 415 SER    
NP_631938.1 1233 PRO    
NP_631960.1 148 PRO    
NP_640339.4 514 VAL    
NP_640342.1 147 VAL    
NP_055078.1 62 ARG    
NP_002369.2 9 ARG    
NP_652759.3 98 LEU    
NP_653219.1 225 LEU    
NP_653228.1 10 ARG    
NP_653259.3 1656 LYS    
NP_653269.3 1148 GLY    
NP_653274.1 147 ILE    
NP_653295.1 7 LYS    
NP_653307.1 24 ALA    
NP_653318.2 5 THR    
NP_659476.2 183 GLN    
NP_660205.3 212 LYS    
NP_660209.2 186 ASP    
NP_660293.1 197 SER    
NP_660311.1 6 SER    
NP_660312.2 289 LYS    
NP_660359.2 222 CYS    
NP_663626.2 1 MET    
NP_665683.1 171 ASP    
NP_665803.2 835 ASP    
NP_001138836.1 6 GLN    
NP_003781.1 321 PRO    
NP_006469.2 400 ALA    
NP_689485.1 449 THR    
NP_689504.2 1 MET    
NP_689522.2 329 THR    
NP_689538.1 289 LYS    
NP_689596.4 402 GLY    
NP_689626.2 415 THR    
NP_689647.2 893 ASN    
NP_689660.2 703 LEU    
NP_689704.4 462 ARG    
NP_689729.1 186 ILE    
NP_689730.2 599 LYS    
NP_689766.1 2 LYS    
NP_001139199.1 8 GLY    
NP_689862.1 470 SER    
NP_689974.2 324 ASP    
NP_689997.3 792 HIS    
NP_690848.1 1012 GLY    
NP_694533.1 275 PRO    
NP_694552.2 37 GLY    
NP_694947.1 4 LEU    
NP_694996.5 534 ASN    
NP_699177.2 124 CYS    
NP_699200.2 503 ALA    
NP_705838.3 4062 PRO    
NP_714916.3 37 PRO    
NP_722516.1 1800 VAL    
NP_733466.1 59 PRO    
NP_733778.1 208 THR    
NP_734464.1 3 GLY    
NP_734466.1 56 LEU    
NP_061336.1 570 ASN    
NP_742152.1 189 LEU    
NP_751910.1 368 LYS    
NP_758953.1 24 GLN    
NP_758958.3 48 THR    
NP_001138825.1 580 SER    
NP_766627.1 271 GLU    
NP_775183.1 89 CYS    
NP_775486.1 308 THR    
NP_775490.2 414 GLN    
NP_775736.2 264 MET    
NP_775751.1 64 GLU    
NP_775773.2 368 PRO    
NP_775785.2 1 MET    
NP_775799.2 301 GLN    
NP_001154897.1 5 GLU    
NP_775814.2 474 LYS    
NP_775819.1 413 ARG    
NP_775829.2 653 LEU    
NP_775837.2 2147 GLN    
NP_775840.3 691 VAL    
NP_775841.2 409 GLY    
NP_775844.2 9 ARG    
NP_775876.1 163 LEU    
NP_775886.3 11 CYS    
NP_775906.1 195 ARG    
NP_775913.2 371 SER    
NP_775915.1 7 HIS    
NP_775930.2 4 VAL    
NP_775958.1 62 LEU    
NP_776185.2 2 GLU    
NP_001077004.1 298 LYS    
NP_776251.1 13 PHE    
NP_777558.1 117 ALA    
NP_777560.2 307 GLN    
NP_777603.1 12 ARG    
NP_778146.2 554 ILE    
NP_783316.2 61 ALA    
NP_783322.1 14 ALA    
NP_788850.1 122 LEU    
NP_789761.1 136 ARG    
NP_789788.1 128 ASP    
NP_789793.1 5 GLN    
NP_795362.2 335 GLU    
NP_795372.1 191 ARG    
NP_821077.1 1217 GLN    
NP_835231.1 249 GLY    
NP_839956.1 226 ASP    
NP_848029.2 76 GLY    
NP_848512.1 217 PRO    
NP_848558.1 59 GLU    
NP_848561.2 247 CYS    
NP_848563.1 11 GLY    
NP_848602.1 273 GLY    
NP_848605.1 318 GLY    
NP_848622.2 1108 THR    
NP_848658.3 911 THR    
NP_848933.1 214 ASN    
NP_849172.2 773 ALA    
NP_849192.1 319 GLY    
NP_851854.1 82 LYS    
NP_852147.1 271 GLU    
NP_852480.1 1 MET    
NP_853641.1 61 ILE    
NP_858045.1 1215 SER    
NP_859529.2 241 ARG    
NP_861522.2 1096 ASN    
NP_872306.1 1 MET    
NP_872314.1 139 ASN    
NP_872398.2 7 SER    
NP_872401.3 6 PRO    
NP_872415.1 578 ILE    
NP_872439.1 87 THR    
NP_001123639.1 419 PRO    
NP_877438.2 328 ARG    
NP_878253.1 320 LEU    
NP_878267.2 23 SER    
NP_886552.2 433 LYS    
NP_001156.1 344 GLN    
NP_898884.1 8 PHE    
NP_001177942.1 1 MET    
NP_904356.1 225 GLY    
NP_919437.1 732 THR    
NP_078815.3 211 ALA    
NP_937796.1 5 GLY    
NP_937797.1 182 SER    
NP_937827.1 34 GLU    
NP_005807.1 196 LEU    
NP_938020.2 676 THR    
NP_938073.1 1 MET    
NP_938195.1 8 HIS    
NP_940891.1 332 SER    
NP_940895.1 253 THR    
NP_942122.2 36 PHE    
NP_942138.2 240 SER    
NP_955535.2 19 ALA    
NP_954652.2 151 TYR    
NP_955368.1 279 THR    
NP_006329.2 699 SER    
NP_970615.2 271 PHE    
NP_059982.2 94 GLN    
NP_976048.1 147 ARG    
NP_981942.1 261 GLU    
NP_982283.2 215 ARG    
NP_995581.1 309 LEU    
NP_996881.1 75 LEU    
NP_001153401.1 26 LEU    
NP_997226.2 1 MET    
NP_997300.1 101 GLN    
NP_997318.1 132 GLN    
NP_997327.1 171 VAL    
NP_998767.1 319 ARG    
NP_998769.2 8 PRO    
NP_998773.1 91 SER    
