# Supplementary material for: ENTPRISE-X: Predicting disease-associated frameshift and nonsense mutations
Source: PLoS One. 2018 May 3;13(5):e0196849. doi: 10.1371/journal.pone.0196849 (PMC5933770; doi:10.1371/journal.pone.0196849)
Supplement: S1 File — (ZIP) [file pone.0196849.s001.zip › data/vest_test_path.lst]

NP_000064.1 27 GLY    
NP_000072.2 1025 ASN    
NP_000072.2 1145 HIS    
NP_000072.2 1425 LEU    
NP_000072.2 1773 ARG    
NP_000072.2 2354 LEU    
NP_000072.2 2519 TYR    
NP_000072.2 3036 GLY    
NP_000072.2 3076 HIS    
NP_000072.2 3197 TYR    
NP_000072.2 3298 PHE    
NP_000072.2 3465 LYS    
NP_000072.2 40 ALA    
NP_000072.2 489 GLU    
NP_000072.2 634 LYS    
NP_000072.2 805 GLU    
NP_000072.2 818 LYS    
NP_000072.2 875 TYR    
NP_000202.2 192 PRO    
NP_001121189.1 51 TYR    
NP_000305.3 265 LEU    
NP_000305.3 347 PHE    
NP_000513.2 136 SER    
NP_000019.2 1485 LEU    
NP_001005742.1 163 ALA    
NP_001005742.1 31 LEU    
NP_001005742.1 421 ASN    
NP_001012321.1 197 VAL    
NP_001035897.1 190 GLY    
NP_001035897.1 350 LEU    
NP_000011.2 372 THR    
NP_000143.2 689 GLU    
NP_001078897.1 195 THR    
NP_001078897.1 375 LEU    
NP_001093638.1 185 SER    
NP_006774.2 87 PRO    
NP_000422.1 138 PRO    
NP_000422.1 140 GLY    
NP_001157749.1 370 GLY    
NP_001092094.1 261 LYS    
NP_056258.1 329 LEU    
NP_056258.1 623 ILE    
NP_000657.1 368 THR    
NP_008851.3 1847 SER    
NP_008851.3 388 TYR    
NP_005975.1 180 THR    
NP_000271.1 16 VAL    
NP_003968.2 116 GLU    
NP_003968.2 166 ASP    
NP_003968.2 173 GLU    
NP_003968.2 220 SER    
NP_003981.2 187 ILE    
NP_003981.2 24 GLY    
NP_003981.2 44 LEU    
NP_004251.3 1024 THR    
NP_004251.3 1200 THR    
NP_004251.3 525 CYS    
NP_004251.3 629 ARG    
NP_004818.2 264 LEU    
NP_004818.2 371 THR    
NP_005624.2 1083 PRO    
NP_001073270.1 213 ALA    
NP_001073270.1 387 GLY    
NP_006781.1 36 LYS    
NP_054706.1 218 SER    
NP_055935.4 3590 GLU    
NP_055935.4 711 THR    
NP_061008.2 101 VAL    
NP_078805.3 227 ARG    
NP_542400.2 65 GLY    
NP_542400.2 68 ASN    
NP_542400.2 8 PRO    
NP_570711.1 160 ALA    
NP_570711.1 343 ASP    
NP_570711.1 360 ILE    
NP_570711.1 567 ALA    
NP_004522.1 -2 MET    
NP_002725.1 163 THR    
NP_002725.1 206 ILE    
NP_002725.1 237 GLY    
NP_002725.1 283 VAL    
NP_002725.1 47 MET    
